# Supplementary material for: Differential integrated stress response and asparagine production drive symbiosis and therapy resistance of pancreatic adenocarcinoma cells
Source: Nat Cancer. 2022 Nov 21;3(11):1386–403. doi: 10.1038/s43018-022-00463-1 (PMC9701142; doi:10.1038/s43018-022-00463-1)
Supplement: Supplementary file 3 — Supplementary Tables 1–4. [file 43018_2022_463_MOESM3_ESM.xlsx]

## Sheet: Supplemental Table 1
Supplemental Table 1 - Steady Sate Intracellular Metabolites Across KPC Clonal Populations
	V_IC_1	V_IC_2	V_IC_3	E_IC_1	E_IC_2	E_IC_3	H_IC_1	H_IC_2	H_IC_3	K_IC_1	K_IC_2	K_IC_3	M_IC_1	M_IC_2	M_IC_3	N_IC_1	N_IC_2	N_IC_3	T_IC_1	T_IC_2	T_IC_3
2,3-Dihydroxy-isovaleric acid	1.76856	1.64318	1.40954	1.04302	1.30286	1.25395	2.03974	1.72142	1.1364	0.297928	0.303837	0.186805	0.267612	0.294013	0.344532	0.786713	0.508906	0.864143	0.418645	0.857953	0.956978
2-aminoadipate	0.743532	1.00187	0.981166	0.850807	0.677088	0.77945	0.810152	0.742746	0.719299	1.20622	1.26882	1.1923	1.12809	1.14441	0.890517	1.55287	1.56123	1.83616	1.15946	1.34916	1.14008
2-Deoxyuridine	1.08034	1.10162	1.01995	1.37535	1.44798	1.37502	1.63983	1.61661	1.5244	0.980051	0.938579	0.898532	0.631656	0.604628	0.684293	0.248669	0.229214	0.237678	0.200539	0.25393	0.216137
2-oxoglutaric acid	1.39222	1.39334	1.31974	1.46951	1.35069	1.42149	1.9305	1.81397	1.48661	0.160215	0.150876	0.175928	0.125154	0.0877258	0.112618	0.50035	0.31026	0.401996	0.657553	0.680264	0.665374
4-Hydroxyphenylpyruvic acid	1.44674	1.41884	1.41254	1.13194	1.31068	1.16297	1.66223	2.10213	2.50233	0.506256	0.456584	0.467767	0.526435	0.549588	0.596509	0.618237	0.5434	0.568455	0.753447	0.86806	0.786669
5-Hydroxy-3-indoleacetic acid	1.14395	1.34532	1.06958	1.0284	1.0724	0.668298	0.181112	1.02621	1.58962	1.0456	0.663117	1.28257	0.973793	0.744591	0.337991	0.653669	0.25963	0.543162	0.352503	0.406418	0.842517
Acetylcholine	1.06053	0.939472	1.32009	1.09949	1.07726	1.30325	1.30627	1.28315	1.17556	0.539272	0.468413	0.424185	0.665615	0.580221	0.728749	1.07502	0.887111	0.877055	0.795103	0.641189	0.795878
Glucose-1-phosphate	1.77109	1.29067	2.26451	1.61929	2.24495	1.85629	2.02046	1.84373	2.37593	0.459833	0.398271	0.433502	0.279746	0.372209	0.425497	0.618484	0.541283	0.709333	0.480719	0.488113	0.414706
Mannose 1-phosphate	2.53397	2.2411	2.68724	1.19694	1.56863	1.3286	3.42494	1.79303	2.92853	0.407643	0.455264	0.461948	0.413238	0.450503	0.479673	0.638025	0.641474	0.803058	0.619432	0.659103	0.639014
Carglumic acid	0.743532	1.00187	0.981166	0.850807	0.677088	0.77945	0.810152	0.742746	0.719299	1.20622	1.26882	1.1923	1.12809	1.14441	0.890517	1.55287	1.56123	1.83616	1.15946	1.34916	1.14008
Cholesterol	1.03436	0.704323	1.21064	1.21986	1.31835	0.885533	0.994736	1.05445	0.524516	0.762394	1.08231	0.937054	1.0452	0.638682	0.609727	1.43712	0.59457	0.979872	1.44458	0.791444	0.671585
Citric acid	1.0314	1.10452	1.03308	1.08696	1.06036	1.04389	1.01056	1.11568	1.08	0.913994	0.856187	0.923662	0.912029	0.904397	0.949176	0.95301	0.989445	0.915789	1.02509	1.02084	1.04211
Citrulline	1.04093	1.11063	1.037	1.11962	0.994481	1.34737	1.34001	1.30735	1.51156	0.731282	0.432852	0.667639	0.547559	0.482702	0.504096	0.797024	0.840491	0.721175	1.00552	0.933384	0.895936
Arabinose 5-phosphate	1.30008	0.996427	1.40449	1.10104	1.28267	1.27286	2.23457	2.19665	1.72903	0.691994	1.00357	0.649276	0.350679	0.452771	0.374048	0.319855	0.329087	0.371997	0.40513	0.812499	0.76774
dehydro-Ascorbic acid	0.820989	0.99493	0.886441	1.09666	1.00211	0.852774	0.695381	0.700719	1.15175	1.01281	0.73588	1.06102	1.24085	1.36903	1.10295	0.89634	1.30642	0.997888	1.2483	1.39007	1.30307
Fructose 1,6-biphosphate	2.29785	1.56368	2.13335	1.5567	2.1237	2.10114	3.46639	2.47265	1.97025	0.614827	0.732995	0.723512	0.28432	0.277515	0.273398	0.437281	0.475083	0.705397	0.728259	0.961377	0.677949
Fructose 6-phosphate	1.26063	1.2416	1.17815	2.37232	2.68453	2.53614	1.85081	1.96722	1.57568	0.199115	0.201225	0.261326	0.243921	0.204093	0.204027	0.508521	0.51035	0.592362	0.630532	0.821854	0.715148
Dihydroorotate	1.09551	1.13998	1.1115	1.28637	1.03447	1.12044	1.0875	1.08169	1.2275	0.589367	0.518954	0.55053	0.489997	0.572012	0.521609	0.965532	0.89468	0.729836	0.881067	0.883611	0.943447
Dihydroxyacetone phosphate	1.62171	1.40557	1.48791	1.61685	1.79499	1.76153	2.98599	2.51736	2.2237	0.363559	0.338093	0.331214	0.243695	0.241967	0.244714	0.342856	0.329408	0.402088	0.579954	0.594426	0.493193
Glyceraldehyde 3-phosphate	1.65793	1.41417	1.49948	1.59114	1.76763	1.75677	2.98697	2.48042	2.2292	0.371221	0.332387	0.340016	0.238571	0.238786	0.236306	0.349543	0.333619	0.411225	0.58293	0.585834	0.521092
Ribose 5-phosphate	1.35615	1.16372	1.40118	1.31946	1.45661	1.2519	1.99312	1.66002	1.81097	0.397736	0.423724	0.5172	0.156788	0.171173	0.149968	0.336668	0.495931	0.533613	0.553102	0.83628	0.800663
Xylulose-5-phosphate	1.34556	1.16459	1.39521	1.45683	1.77206	1.25011	1.98453	2.16799	2.2896	0.3957	0.421167	0.514071	0.155513	0.157189	0.152078	0.410845	0.492938	0.528221	0.549763	0.835408	0.79543
Glucoheptonic acid	0.654104	1.5756	0.785443	0.617635	0.232875	1.0064	0.0499912	0.229076	0.108348	2.06003	2.91709	3.72649	2.64328	3.49975	4.85911	3.96299	1.82408	2.6805	0.778727	1.98648	0.993605
Glucose-6-phosphate	1.24043	1.21526	1.1604	2.15585	2.39775	2.35447	1.64982	1.78374	1.41865	0.185057	0.192345	0.209366	0.252134	0.182566	0.196176	0.479512	0.525167	0.553724	0.606177	0.839599	0.668501
Glutathione	0.726337	0.670174	0.808439	0.576105	0.433603	0.5232	0.00286336	0.00867819	0.070364	1.19156	1.33088	1.28037	1.37385	1.32974	1.25042	1.49296	1.56799	1.45143	1.57591	1.65682	1.39609
Glycine	1.4126	1.41992	1.39179	1.34379	1.3048	1.27527	1.42261	1.45648	1.75402	0.367475	0.339508	0.202062	0.376697	0.361814	0.322181	0.46695	0.594466	0.452221	0.644275	0.737393	0.619502
Guanine	1.08512	0.947085	1.06993	0.900413	1.13852	1.10374	1.55486	1.47081	1.26389	1.03579	1.0005	0.930471	0.77784	0.810961	0.728344	0.825509	0.829273	0.887001	0.999505	0.778402	0.856634
IDP	1.36769	0.832823	1.57076	1.39333	1.41004	1.0221	1.68062	1.35232	1.20112	0.638393	0.649384	0.858105	0.775262	0.694955	0.736932	0.618606	0.632614	1.03662	1.05414	0.889111	0.9779
Inosinic acid	1.85114	1.56943	1.86529	3.03591	3.52184	3.058	4.20404	4.58333	3.62646	1.11232	1.10021	1.00943	0.457535	0.423782	0.514758	0.426457	0.70913	0.847437	0.694928	0.842476	0.571281
Alanine	0.733497	0.783595	0.887699	0.660909	0.766417	0.606485	1.00257	0.987154	1.06428	0.864265	1.15031	1.00484	1.17305	1.00658	1.23063	0.99743	1.27374	1.09064	1.09724	1.4619	1.0859
Arginine	1.79012	0.38878	0.361166	0.370341	1.51189	0.824789	0.695418	0.77507	0.282042	3.27362	2.8287	0.390481	1.0131	1.5711	2.55532	1.10001	1.95152	1.22351	0.784911	1.77714	1.51441
Citrulline	0.973441	1.86617	1.30133	1.14543	1.06738	0.5876	1.57779	3.14744	1.66057	0.797384	0.269745	0.363685	1.07689	0.712391	0.96717	1.02656	0.784908	0.227438	0.569866	0.914992	1.09146
Dihydroorotic acid	1.8098	1.04589	1.58566	1.76021	2.27397	1.67244	1.37631	1.16149	0.895347	0.529771	0.478802	0.353382	0.221171	0.134738	0.221255	0.706764	0.562578	0.786447	0.954106	1.08421	0.922866
Glutamic acid	0.417574	0.399813	0.362173	0.67512	0.629538	0.723529	0.223144	0.272046	0.250518	1.32318	1.73114	1.50243	1.59683	1.65054	1.86015	1.47241	1.90163	1.7434	1.27647	1.31818	1.28643
Glutamine	0.37628	0.354245	0.166041	0.481797	0.157305	0.217461	0.196891	0.075372	0.0894936	38.265	37.4407	30.6871	36.476	39.6362	40.2526	10.4496	12.5318	12.302	1.5182	1.83591	2.21271
histidine	1.25284	0.6272	1.15471	1.3208	1.341	0.894088	0.902914	1.40302	1.3752	0.980142	0.637026	0.873303	0.627051	0.839511	0.553597	1.07775	0.840229	1.01986	1.09612	1.22792	1.24649
Malic acid	1.02845	1.09945	1.01247	0.928479	0.824686	0.858549	0.726358	0.779956	0.808156	1.68582	1.64839	1.65198	1.63855	1.57587	1.56466	1.31354	1.27454	1.26103	0.986253	0.950122	0.987527
Ornithine	0.560251	0.631323	0.522936	0.881444	0.730596	0.733618	0.758313	0.776709	0.710431	1.35211	1.79886	1.50018	1.43551	1.42346	1.39696	1.2608	1.74036	1.67052	1.14651	1.11856	1.21494
Proline	2.22444	2.26458	2.21423	1.85047	1.85509	1.77335	1.63109	1.66684	1.60301	0.183641	0.190281	0.175509	0.173835	0.150502	0.171209	0.394379	0.396992	0.396741	0.328349	0.367216	0.33364
Sorbose	0.772832	0.975616	1.09501	0.832413	0.901564	0.780402	0.89731	0.711442	0.801057	1.49177	1.45461	1.66101	1.31157	1.17791	1.62135	1.21471	1.33076	1.07776	1.17372	0.704709	0.855922
myo-Inositol	0.833432	1.02256	0.898391	0.894076	0.875763	0.802399	0.7576	0.803628	0.977443	1.43167	1.5543	0.943134	1.27091	1.2539	1.04518	1.29571	1.68508	1.38388	1.62278	1.56091	1.61314
Nad	1.15071	0.992595	1.33296	1.31134	1.32888	1.41944	1.26059	1.18078	1.06952	0.642565	0.588948	0.569388	0.703774	0.751246	0.792911	0.481709	0.499401	0.696048	0.890143	1.00741	0.823397
N-Carbamyl-L-glutamic acid	0.872613	0.834082	0.535905	0.411634	0.758845	0.709636	0.904994	0.899546	0.708996	1.82642	1.80897	1.56228	1.77809	1.59936	1.89947	1.45012	1.18256	1.2529	1.30151	1.14705	1.09501
Nicotinamide	1.07502	0.996324	1.03049	1.04692	0.975706	1.17611	1.03354	1.04868	0.988291	0.923928	1.04644	0.91633	0.875887	1.03162	1.00368	0.868636	0.847146	0.823286	0.840991	0.929733	0.942536
o-phospho-L-serine	0.462831	0.649141	0.461232	0.110555	0.176194	0.177171	0.692167	0.632836	0.734339	1.27805	1.43254	1.26566	3.64943	2.99433	2.52993	1.48579	1.6537	1.77868	1.36698	1.68024	1.31452
Oxidized Glutathione	0.92784	0.844585	0.929627	0.975259	0.891373	0.965976	0.815424	0.743696	0.642552	1.23704	1.18543	1.26548	1.10794	1.02474	1.07296	1.18993	1.26862	1.31087	1.10159	1.12552	1.0407
Phenylpyruvic acid	1.81643	1.74413	1.62415	1.10069	1.22099	1.19409	1.81194	2.23504	2.75894	0.308896	0.305417	0.293373	0.241875	0.259683	0.256132	0.465414	0.386053	0.399404	0.872979	0.855208	0.899306
Pyridoxine	1.54297	2.26735	1.23062	1.84624	1.78294	1.97571	1.0494	1.66347	1.49064	0.439069	0.387721	0.407065	0.62511	0.462683	0.504467	0.704619	0.845495	0.683128	0.707336	0.812925	0.950602
Reduced Glutathione	0.739112	0.605242	0.725468	1.00988	0.9334	0.92147	0.119768	0.164337	0.183679	1.23506	1.19411	0.990123	1.42752	1.31411	1.28042	1.71891	2.00622	1.72117	1.83529	1.80751	1.66494
Taurine	0.844483	0.862622	1.24327	0.86889	0.745026	0.778369	0.588134	0.742896	0.750096	2.03303	2.22179	2.26666	2.21478	1.92971	2.05941	1.13111	1.679	1.63415	0.648456	1.33852	1.15992
Thymidine	1.603	0.95249	1.18273	1.06368	1.24876	2.80401	5.61615	1.77791	1.81757	-0.0059723	1.04751	0.952332	0.310605	0.230315	0.415926	0.373334	0.290177	0.433234	0.879684	0.15874	0.318397
Thymine	1.55213	1.51035	1.51009	1.33294	1.60473	1.4575	1.44806	1.46653	1.42851	0.639531	0.58734	0.667059	0.27944	0.253959	0.298738	0.191306	0.181519	0.216967	0.233323	0.277652	0.259114
Uracil	1.2567	1.30529	1.29445	1.03999	0.987482	1.05997	1.42182	1.31008	1.38633	0.864239	0.802709	0.938606	0.934548	0.952352	1.01252	0.811141	0.807534	0.825855	0.883983	0.756663	0.769843
Uridine 5-diphosphogalactose	0.715841	0.643562	0.753957	0.919243	0.839757	0.929786	0.902512	0.854554	0.853941	1.48545	1.62177	1.52166	1.22777	1.26788	1.21749	1.07021	1.14086	1.34094	1.07139	1.20972	1.09334
Uridine 5-diphosphoglucose	0.715841	0.643562	0.753957	0.919243	0.839757	0.929786	0.902512	0.854554	0.853941	1.48545	1.62177	1.52166	1.22777	1.26788	1.21749	1.07021	1.14086	1.34094	1.07139	1.20972	1.09334
Uridine 5'-monophosphate	0.736071	0.445569	0.790453	0.736233	0.725907	0.793385	1.07262	0.745323	0.620306	2.38718	2.14251	2.10549	1.70022	1.60764	1.82816	1.04261	0.957392	1.25854	1.09532	1.14516	1.06865
Xanthurenic acid	0.988083	1.06906	0.992315	1.07907	1.21005	1.04039	1.25587	1.06276	1.16439	0.929521	0.898388	1.00768	0.867668	1.04176	0.979544	0.963587	0.859493	0.990064	0.810819	0.882422	0.858774

## Sheet: Supplemental Table 2
Supplemental Table 2 - 72 Hour Conditioned Metabolites Across KPC Clonal Populations
Compound Method	V_CM_1	V_CM_2	V_CM_3	E_CM_1	E_CM_2	E_CM_3	H_CM_1	H_CM_2	H_CM_3	K_CM_1	K_CM_2	K_CM_3	M_CM_1	M_CM_2	M_CM_3	N_CM_1	N_CM_2	N_CM_3	T_CM_1	T_CM_2	T_CM_3	DMEM_1	DMEM_2	DMEM_3
Sarcosine	0.157465	0.303443	0.221452	0.62691	1.24365	0.946131	0.229746	0.535939	0.47676	9.11179	9.11296	7.01594	15.4778	9.58135	11.9157	6.39156	6.84783	7.04197	5.19937	3.34375	3.17965	0.395211	0.354798	0.364138
Pyruvic acid	1.32817	1.28103	1.48682	0.541088	0.718974	0.66729	0.616023	0.578179	0.576412	5.86376	6.69845	6.42512	10.981	11.2139	10.318	4.49923	5.04978	4.68294	3.03681	2.61153	2.81537	0.0676977	0.0833594	0.0854002
Alanine	0.120975	0.232447	0.213066	0.397981	0.473685	0.450836	0.231336	0.169047	0.154488	0.810015	0.824544	1.01669	3.73239	2.40241	3.23704	1.94739	1.67915	1.79806	1.33835	1.09443	0.847755	1.11582	1.04666	1
4-aminobutanoic acid	0.0940334	0.155148	0.131304	0.104917	0.102538	0.096996	0.312443	0.27546	0.153928	1.76827	1.39635	1.50835	1.39223	1.12304	1	0.892744	1.26213	1.13452	0.144329	0.208641	0.15217	2.98538	2.8444	3.54753
Nicotinic acid	0.191856	0.31869	0.368154	0.0240496	0.310289	0.422424	0.325682	0.520494	0.480597	3.33065	4.08846	3.68369	2.03718	2.38917	2.39225	0.980356	1.3385	1.12477	1.01964	0.912841	0.976746	16.3467	15.4054	18.5376
Dopamine	0.281154	0.857131	0.431796	1.24172	0.279309	0.654339	0.0735922	0.48954	0.297646	1.59792	1.70502	0.962852	8.65439	5.56441	4.75015	0.883532	0.596568	1.18338	0.975329	1.04862	1.07747	1.44973	0.853877	1
Ornithine	0.192098	0.621727	0.306795	0.419509	0.40633	0.860959	0.487649	1.00898	0.719974	1.48034	2.06705	1.74164	1.61166	1.43215	1.50785	1.4229	1.33528	1	1.21143	0.766136	0.779615	1.75588	1.2339	1.25139
N,N-dimethyl-glycine	0.247849	0.422062	0.319479	0.471913	0.437053	0.421446	0.478646	0.361771	0.452701	1.07325	1.3107	1.52691	0.803238	1.14272	1	1.10725	1.0926	1.07011	0.48973	0.524111	0.457114	2.02953	2.01682	2.05908
Malate	0.308674	1.26448	0.935882	1	0.240494	0.989847	1.2479	0.402451	0.222785	2.21027	0.272312	1.79558	4.56968	1.68788	0.719128	0.521288	1.51765	2.23336	2.85156	0.676169	0.960342	0.479052	3.44213	2.36031
Maltose	0.524512	0.518917	0.489283	0.552522	0.48048	0.457822	0.480752	0.628992	0.554904	1.3234	1.31114	1.2308	1.07232	1.26941	1.14319	0.877465	0.890984	1.10745	1.07769	1.02565	0.974355	1.21417	1.45927	1.36041
Glycine	0.165115	0.497601	0.479134	0.488108	0.307387	0.719853	0.481427	1.29524	0.75336	1.73765	1.214	1.25406	1.77791	1.16782	1.88228	1	1.22543	1.11759	0.833265	0.599853	0.811	0.781212	1.35223	0.740148
Cellobiose	0.524512	0.564793	0.489283	0.552522	0.48048	0.457822	0.480752	0.628992	0.554904	1.3234	1.31114	1.2308	1.07232	1.26941	1.14319	0.877465	0.890984	1.10745	1.07769	1.02565	0.974355	1.21417	1.45538	1.36041
Xanthine	0.744715	0.728929	0.726497	0.986175	1.00439	0.959172	0.197462	0.204987	0.191533	0.995607	1.06129	1.03782	2.59135	2.54871	2.55242	0.656792	0.660217	0.714754	0.782234	0.763497	0.751202	1.55342	1.50768	1.46783
Cystine	0.57558	0.767051	0.868856	0.172724	0.171432	0.3561	0.93126	1.0419	1	2.51719	2.33221	1.96173	1.58974	1.66623	2.07888	0.593376	0.66648	0.518897	0.467989	0.494171	0.348534	2.14999	2.89809	1.79581
Melibiose	0.62037	0.585082	0.504413	0.436181	0.604925	0.517072	0.483462	0.630174	0.672976	1.22139	1.23988	1.16261	1.02419	1.24574	1.13517	0.873699	0.887225	1.09345	0.980342	1.05373	1.01966	1.25055	1.46617	1.48493
4-Pyridoxic acid	0.980348	0.957099	0.887707	0.682695	0.619743	0.663791	0.861641	1.36615	1.45031	1.37489	1.31064	1.28326	2.47578	2.54723	2.91839	1.3869	1.32504	1.32439	1.86505	1.90674	1.90825	0.221942	0.19008	0.179138
Histidine	0.0959279	0.372251	0.19507	1.07463	0.860557	0.516366	0.547708	1.37488	1.48976	2.26372	2.02521	1.36683	2.66246	1	1.8348	0.116961	0.865034	1.50876	0.824133	0.993155	0.994358	2.24116	2.37964	1.85746
Arginine	0.407371	0.641516	0.472491	0.798191	0.702004	0.538831	0.693452	1.10335	0.958635	1.93416	1.22291	1	1.41901	1.84777	1.6693	0.944717	1.51563	1.30642	0.974545	0.700065	0.582716	1.46765	1.78576	0.948511
m-Hydroxybenzoic acid	0.883789	1.3635	0.682076	0.278598	0.475263	0.28894	0.819572	0.628679	0.828178	0.96658	1.39285	1.03311	1.86771	1.9645	2.4184	1.38512	1.07609	0.884226	0.355424	0.966892	0.48829	2.54216	1.9371	2.46921
Homoserine	0.500004	0.627923	0.59808	0.933985	0.864836	0.916062	0.920557	1.59017	1.29694	2.03006	2.29746	0.763023	2.71331	1.57619	2.45265	1.22679	1.2463	1.53238	1.47103	1	0.927641	0.977983	0.791481	0.82273
Tryptophan	0.933639	0.865112	0.784734	0.682089	0.759518	0.690584	0.803144	0.952252	0.847094	2.03473	2.1023	2.17955	1.62536	1.49897	1.4808	0.958488	0.896311	1.14997	0.903408	1.11058	1.04151	2.0164	2.17757	1.82674
Glutamic acid	0.400141	0.476539	0.232704	1.15999	0.741019	1.00799	0.603548	1.95934	1.31517	1.53581	1.8206	0.632282	2.13299	0.917141	1.62225	1.44829	1.84703	1.8009	2.08803	1.19671	1	0.262724	0.397323	0.22654
Pipecolic acid	0.78504	1	0.936877	0.937668	0.442418	0.850957	1.00479	2.30263	1.03415	2.04411	2.19156	0.638849	2.71124	1.6287	2.38623	1.59286	1.64964	2.44709	1.7003	1.31941	0.893509	0.726981	0.654952	0.547004
Citramalic acid	0.687412	0.700495	0.703083	0.892326	0.871498	0.921636	0.75121	0.766137	0.770873	1.42142	1.40351	1.43189	1.94492	1.88531	1.87406	1.07908	1.06805	1.06152	0.938484	0.907165	0.93647	1.30348	1.24328	1.36753
Aspartic Acid	1.96836	1.96618	2.10994	1.19963	0.984149	1.14546	1.01292	1.04353	1.14282	0.587196	0.571916	0.568667	0.569151	0.567729	0.517549	1.04731	1.18667	1.15196	1.00636	0.98293	0.993643	0.427367	0.380134	0.375108
N-Carbamoyl-aspartic acid	1.11806	1.12847	1.17731	1.3357	1.32879	1.34576	1.2461	1.34929	1.34035	0.51767	0.524771	0.516287	0.395817	0.38668	0.408254	0.930473	0.90398	0.906283	1.09765	1.0969	1.06953	0.0164887	0.0192719	0.0123433
Pyridoxal hydrochloride	1.77012	1.98366	2.23901	1.9246	1.50154	1.45201	1.36695	1.29954	1.21021	0.857345	0.855698	0.832195	0.814003	0.781466	0.772592	0.996834	0.977807	1.00317	0.991206	1.01765	1.05518	0.55259	0.56818	0.524479
Kynurenic acid	0.923678	1.57432	1.48596	1.86136	1.66254	1.64355	1.51104	0.897266	0.894466	0.293153	0.173005	0.858744	0.174612	0.838083	0.206589	0.971085	1.02726	0.971266	1.0072	1.26066	1.29021	1.16948	1.11158	1
Asparagine	1.02053	1.19083	1.33286	1.91493	1.83436	1.23534	2.20893	2.2038	1.18846	0.732535	0.43958	1	0.424422	0.58547	0.269222	0.911471	0.465712	1.55355	0.692593	1.59722	1.50595	0.602357	0.442662	0.696098
Kynurenine	1.19706	1.19758	1.28875	2.07485	2.08828	2.00911	1.16612	1.1639	1.19142	0.997366	0.903498	0.995308	1.09065	1.00263	1.00639	0.556708	0.514566	0.559706	0.577795	0.627531	0.63426	0.719536	0.732003	0.596767
Serine	0.825785	1.53429	1.26428	1.52336	1.4856	1.43839	1	1.19705	0.835688	0.28527	0.57022	0.0856858	0.673925	0.40535	0.234383	0.803997	0.722457	0.603816	0.85028	0.921374	1.11151	4.88605	4.59683	3.58559
Inosine	2.42297	2.39239	2.30091	1.70845	2.02123	1.79025	1.98712	2.16473	1.84234	1.05834	0.997494	1.00251	1.24356	1.13801	1.13411	0.962594	0.839627	1.00456	0.860507	0.94417	0.914041	0.393497	0.459929	0.33152
4-pyridoxate	0.757212	1.26398	1.31094	2.79776	2.44811	2.4758	3.1614	2.29018	2.33944	0.458217	0.421823	0.493346	0.974569	1.22767	1	0.880125	1.01946	0.8461	1.55187	1.67931	1.67329	0.108395	0.107253	0.111381
Proline	1.19725	1.82992	1.84622	1.70842	1.31678	1.42556	1.66641	1.65103	1.72825	0.806011	0.715822	0.800185	0.843418	0.8232	0.869763	0.72778	0.848776	0.837529	0.514961	0.6666	0.537567	1.29362	1.13328	1.0034
Arabitol	2.17781	2.84382	2.2514	1.73019	0.822216	1.20027	2.21745	2.95365	2.08266	0.560445	0.530606	0.528744	0.755963	0.66691	1.28214	0.98753	1.01247	0.553832	0.926632	1.72575	1.74367	0.295468	0.19384	0.215715
N-Acetylglutamic acid	1.12796	1.19486	1.30356	4.28038	4.39345	4.19505	1.17811	1.16593	1.20635	0.984849	0.986541	1.02503	0.961558	0.868834	0.956548	1.09836	1.1245	1.10846	1.00773	0.981092	0.99227	0.434075	0.430319	0.490969
Xylitol	1.70901	3.41623	1.53719	1.79885	0.849685	1.22907	2.27707	2.74533	2.00095	0.579169	0.548332	0.469918	0.778821	0.691881	1.32498	1.02052	1.0463	0.652043	0.95759	0.979478	1.2517	0.305339	0.200316	0.222922
S-5-adenosyl-homocysteine	1.01852	1.80194	1.55856	2.89555	2.34184	2.46339	1.80264	1.20854	1.11009	0.239135	0.170735	0.315308	0.312586	0.509132	0.376071	1	1.0554	0.965856	1.20436	1.49986	1.43768	0.00462578	0.00213669	0.00158466
Phenylpyruvic acid	2.11199	2.33574	2.01597	1.27904	2.12564	1.99053	3.89547	3.86726	3.29836	0.777706	0.786721	0.689546	0.561565	0.524721	0.502941	0.92747	1.01659	0.983414	2.12886	1.72796	1.82143	0.516419	0.524431	0.6416
Deoxycytidine	2.29049	2.353	1.94202	3.3061	3.62753	3.69309	2.35818	2.42615	2.40154	0.862098	0.798619	0.806568	0.40159	0.405719	0.499452	1.0676	1.01526	1.20977	1.79713	2.28732	2.06551	0.0155607	0.0372085	0.00420147
Adenine	1.14331	1.79646	1.90134	3.87133	3.61168	3.13859	1.91049	1.1732	1.06394	0.417562	0.541223	0.441962	0.622774	0.802031	0.381106	0.929085	0.802858	0.939081	1	1.28879	1.13806	0.355336	0.440603	2.124
Homocystine	1.40696	2.27242	1.28817	2.91234	2.26685	3.32334	2.15331	0.93701	1.59424	0.101285	0.0467849	0.0162997	0.0457015	0.201101	0.142113	1	1.0247	1.05945	1.39494	1.93925	1.16332	0.123037	0.00557311	0.0575703
O-acetyl-carnitine	1.40649	2.24963	2.35118	4.89116	4.01462	4.37811	2.83854	2.85161	2.35016	0.476806	0.326487	0.27782	0.534644	0.541289	0.417659	1.08348	1	1.00396	0.940993	1.37644	1.01703	0.00199213	0.00178107	0.000759903
Thymidine	1.85327	1.55906	1.79724	1.34438	0.878779	1.03757	1.06928	0.801951	0.962434	0.453418	0.571971	0.6287	0.24454	0.297443	0.283732	0.238876	0.205152	0.198439	0.216592	0.173642	0.155873	1.50393	1.80183	1.65819
pyridine-2,3-dicarboxylate	1.75799	4.4459	3.2934	8.29698	6.23645	6.059	3.08094	3.02372	2.14316	1.37211	0.933253	0.434572	2.12693	1	1.35928	0.660683	0.721361	0.887286	1.14661	0.130225	0.206528	0.163498	0.0423358	0.0737473
Thymine	6.56365	7.24192	7.98381	1.32979	1.03229	1.1489	3.94669	3.14118	5.48407	0.559232	0.713193	0.423133	0.745827	0.618842	0.586752	0.918901	0.597406	0.967711	1.27008	1.11853	1.44839	0.408682	0.393128	0.160025
Adenine	3.38937	3.74476	2.97384	4.87452	3.40882	4.2989	2.10312	1.27397	1.50054	0.173945	0.134976	0.2627	0.143037	0.164797	0.339861	1.16293	0.324456	1.10764	0.89236	1.67827	0.825177	0.00421436	0.0156815	0.0161437
Vanillic acid	4.16677	4.05839	3.76026	5.70826	3.5632	4.53415	7.63959	8.30031	8.39676	0.55304	0.554846	0.544041	0.635263	0.535245	0.532967	0.940529	1.02437	0.817296	1.49925	0.975631	1.96711	0.171094	0.068641	0.0647063
Deoxyuridine	3.74895	4.10572	4.33534	7.26462	6.24741	6.82255	4.63877	4.62112	4.56698	1.01021	0.992948	0.965201	0.974063	1.00705	1.03672	0.684396	0.647267	0.633439	0.507136	0.608049	0.56253	0.303725	0.316442	0.295681
4-aminobutanoate	3.58999	7.15794	6.12104	3.21851	2.42562	2.95565	13.3224	11.3197	10.2815	0.58989	0.412985	0.77442	0.47318	0.918005	0.565406	1.01285	0.89724	1	1.3157	1.71692	1.26886	0.0286311	0.0511875	0.0755564
4-Hydroxyphenyl-pyruvic acid	7.79563	7.62217	7.34003	4.66868	3.55671	4.26738	5.09967	5.27947	4.50051	0.287536	0.346803	0.22099	0.858214	0.356844	0.415714	0.564206	0.68147	0.765668	1.50999	1.68768	1.14179	0.3552	0.146923	0.263278
Cadaverine	14.9254	22.9322	17.9245	1.18336	0.683927	1.024	2.78862	4.03908	5.52367	0.721507	0.793617	0.282598	0.33802	0.658496	1	0.834789	0.781033	1.14829	1.239	1.46159	1.57879	1.1318	0.391413	0.45276
Agmatine	7.93319	12.0403	11.2908	3.70215	3.15484	3.93154	14.5192	23.0846	17.3963	0.501793	1.12855	0.648238	2.21518	1	1.98296	0.905415	0.701446	0.70867	0.894001	0.743302	1.05569	0.25711	0.138533	0.231283
Glutamine	0.774629	1.56698	1.42201	3.29426	2.30811	2.24523	1.93261	1.24333	1	0.0615832	0.101286	0.132552	0.25573	0.121679	0.260216	0.1243	0.0996868	0.0852775	0.0920368	0.222407	0.17686	4.73393	4.57719	3.50952
Thiamine	10.1758	19.2432	15.635	21.9836	19.0892	22.9339	16.6464	13.5469	10.6274	0.136125	0.128836	0.163894	0.316702	0.306836	0.185678	1	0.336751	1.93047	1.85604	1.91233	2.25439	0.0931127	0.0607143	0.0505161

## Sheet: Supplemental Table 3
Supplemental Table 3 - KPC Clone N Intracellular Metabolites after 4 hours of Treatment of Vehicle, 10nM Oligomycin (Oligo), Asparagine (Asn), and 10nM Oligomycin + Asparagine (A+O)
Compound Method	IC Vehicle 1	IC Vehicle 2	IC Vehicle 3	IC Asn 1	IC Asn 2	IC Asn 3	IC Oligo 1	IC Oligo 2	IC Oligo 3	IC A + O 1	IC A + O 2	IC A + O 3	IC Vehicle 1	IC Asn 1	IC Oligo 1	IC A + O 1
Xanthine	0.40386	0.594653	0.341988	1.82929	1.69706	1.88362	0.434291	0.44428	0.54816	1.89674	1.76655	1.40535	0.446834	1.80333	0.475577	1.68954
Uridine 5-triphosphate	0.93696	1.06304	0.683935	1.11733	1.22622	1.1981	0.791263	0.791247	0.603917	1.15487	1.13784	0.936305	0.894645	1.18055	0.728809	1.07634
Uridine 5-monophosphate	1.08515	1.22228	1.03057	1.24457	1.14071	1.22718	0.717903	0.663305	0.601671	0.969434	0.797178	0.858312	1.11266	1.20416	0.66096	0.874975
Uridine 5-diphosphate	1.09956	1.09432	0.831874	1.15481	1.02869	1.28617	0.458339	0.47935	0.410121	1.00363	0.996372	0.818968	1.00859	1.15656	0.44927	0.939656
Uridine	0.662783	1.4467	0.89697	1.99753	1.50685	2.44109	0.590961	0.404153	0.514397	1.65643	0.906217	1.09378	1.00215	1.98183	0.50317	1.21881
Uric acid	0.870537	0.869282	0.813309	1.48358	1.16045	1.54742	0.697691	0.532344	0.550397	1.54354	1.12946	1.31483	0.851042	1.39715	0.593477	1.32928
trans-Aconitic acid	1.81949	1.98134	1.54947	1.92454	1.67579	1.76343	0.345123	0.339491	0.32985	0.450525	0.363394	0.408399	1.78343	1.78792	0.338155	0.40744
Taurine	1.2569	1.32553	1.11475	0.895623	0.799628	1.17782	0.77589	0.729593	0.722176	1.30585	0.8517	1.10438	1.23239	0.957691	0.742553	1.08731
Phosphoenolpyruvic acid	0.978392	0.669228	0.620018	0.659634	0.65245	0.610426	1.38687	1.25146	1.14046	1.1538	1.06789	1.02161	0.75588	0.640836	1.2596	1.0811
Orotic acid	0.519163	0.512379	0.367513	1.48084	1.51379	1.812	0.449233	0.455307	0.396004	1.71576	1.48684	1.54873	0.466352	1.60221	0.433515	1.58378
o-Phospho-L-Serine	1.17528	1.27784	1.03382	1.06791	0.97959	1.01948	0.888309	0.919619	0.859556	1.0821	0.980522	0.949931	1.16231	1.02233	0.889161	1.00418
Malonic acid	0.858543	1.02174	0.822794	1.60663	1.19113	1.28425	0.758168	0.719191	0.81237	1.17926	0.978262	1.1079	0.901025	1.36067	0.763243	1.08847
L-Threonine	0.908375	0.859828	1.00646	0.758708	0.617646	0.444391	1.30975	1.1786	1.20851	1.16513	1.05592	0.993538	0.924888	0.606915	1.23229	1.07153
L-Malic acid	1.09064	1.17016	0.945151	1.117	1.04543	1.08875	0.906964	0.854677	0.822856	1.01942	0.980581	0.944987	1.06865	1.08373	0.861499	0.981662
L-Dihydroorotic acid	1.38163	1.42445	0.801032	1.64794	1.49672	1.63774	0.616491	0.703492	0.540942	0.991057	0.870475	1.00894	1.20237	1.59413	0.620308	0.956825
L-Aspartic Acid	1.13836	1.22442	1.08147	1.16111	1.0928	1.169	0.733737	0.675356	0.679834	0.918535	0.866961	0.850748	1.14808	1.14097	0.696309	0.878748
L-asparagine	0.0351476	0.0424268	0.0473076	1.95543	1.92306	1.9626	0.0710241	0.0733856	0.076937	2.7644	2.49334	2.45308	0.0416273	1.94703	0.0737823	2.57027
Ketovaleric acid	1.05825	1.06006	0.966736	1.02986	1.07103	1.10329	0.853353	0.832966	0.796551	1.05425	0.970143	0.944485	1.02835	1.06806	0.827623	0.989627
Inosine 5-triphosphate	0.958609	1.06946	0.653542	1.06934	1.03157	1.11474	0.829934	0.867242	0.66961	1.04362	1.18052	0.968432	0.893871	1.07188	0.788928	1.06419
Inosine 5-monophosphate	0.856858	1.55471	0.577359	3.26055	1.95943	3.20918	0.447194	0.453975	0.477438	1.38426	1.14314	0.826116	0.99631	2.80972	0.459535	1.11784
Inosine 5-diphosphate	0.903896	1.2307	0.867327	1.41905	1.15257	1.5015	0.0484161	0.651835	0.0641164	1.17774	1.03361	0.966392	1.00064	1.35771	0.254789	1.05925
Inosine	0.441066	0.973797	0.416115	4.15716	3.05461	4.39107	0.116622	0.154243	0.229953	1.67874	1.61686	1.0262	0.610326	3.86762	0.166939	1.4406
Guanosine 5-triphosphate	0.517374	0.997473	0.358671	0.8563	1.89988	1.04289	1.00253	0.59417	0.207736	1.96358	1.96121	1.73582	0.624506	1.26636	0.601478	1.88687
Guanosine	0.750254	1.2075	0.771128	2.14125	2.14271	2.48722	0.105415	0.165538	0.238667	1.30516	0.975439	1.02456	0.909627	2.25706	0.169873	1.10172
D-Xylulose-5-phosphate	2.00182	1.12697	0.901237	1.12703	1.00824	0.967175	0.794636	0.784658	0.792665	0.991762	1.36458	1.07477	1.34334	1.03415	0.790653	1.1437
D-Ribose 5-phosphate	1.12373	1.16092	0.917953	1.02883	0.937821	1.01793	0.982072	0.859734	0.84427	1.12313	1.03294	0.969371	1.06753	0.99486	0.895359	1.04181
DL-Isocitric acid	1.34605	1.46461	1.3087	1.52013	1.36204	1.45947	0.480828	0.44302	0.418363	0.691298	0.610125	0.538583	1.37312	1.44721	0.447404	0.613336
DL-Glyceraldehyde 3-phosphate	0.891991	1.09977	0.796336	1.23337	1.05014	1.14379	0.57594	0.612484	0.622232	1.12894	1.0564	0.949856	0.929364	1.14243	0.603552	1.04506
Dihydroxyacetone phosphate	0.896584	1.16149	0.796137	1.29951	1.05789	1.13892	0.580004	0.630203	0.618531	1.11977	1.09384	0.942109	0.951402	1.16544	0.609579	1.05191
D-Fructose 1,6-biphosphate	0.799178	0.875634	0.684407	0.930006	0.904755	1.00346	1.03623	1.08014	0.99654	1.36885	1.31692	1.15178	0.786406	0.946074	1.03764	1.27918
Deoxythymidine 5-triphosphate	0.978391	1.1535	0.705962	1.02161	1.23681	1.28536	0.912084	0.935446	0.698146	1.22512	1.27356	0.949686	0.94595	1.18126	0.848559	1.14945
Deoxyguanosine 5-triphosphate	0.939957	1.04357	0.682867	1.05399	1.11178	1.11948	0.801074	0.817971	0.627892	1.09037	1.15905	0.956426	0.888799	1.09508	0.748979	1.06862
Cytidine-5-monophosphate	1.07369	1.34313	1.07873	1.41058	1.16731	1.51297	0.482589	0.529061	0.514622	0.926312	0.777395	0.755406	1.16518	1.36362	0.508757	0.819704
Cytidine 5-triphosphate	0.868685	1.02183	0.608558	1.1047	1.2774	1.27936	0.780911	0.75354	0.544986	1.1624	1.22373	0.978168	0.833025	1.22049	0.693146	1.12143
Citric acid	1.34605	1.46461	1.3087	1.52013	1.36204	1.45947	0.480828	0.44302	0.418363	0.691298	0.610125	0.538583	1.37312	1.44721	0.447404	0.613336
cis-Aconitic acid	1.81949	1.98134	1.54947	1.92454	1.67579	1.76343	0.345123	0.339491	0.32985	0.450525	0.363394	0.408399	1.78343	1.78792	0.338155	0.40744
Arabinose-5-phosphate	2.00182	1.12697	0.901237	1.12703	1.00824	0.967175	0.794636	0.784658	0.792665	0.991762	1.36458	1.07477	1.34334	1.03415	0.790653	1.1437
alpha-Ketoglutaric acid	1.73155	1.79531	1.30861	1.89319	1.69715	1.78664	0.48852	0.53939	0.48568	0.69139	0.689699	0.621249	1.61182	1.79232	0.50453	0.667446
Adenosine 5-triphosphate	0.939957	1.04357	0.682867	1.05399	1.11178	1.11948	0.801074	0.817971	0.627892	1.09037	1.15905	0.956426	0.888799	1.09508	0.748979	1.06862
Adenosine 5-monophosphate	1.094	1.23976	0.99287	1.28721	1.00713	1.2754	0.519548	0.497104	0.517381	1.01992	0.775859	0.795653	1.10888	1.18991	0.511344	0.863809
Adenosine 5-diphosphate	1.04262	1.21011	0.931326	1.17075	1.14757	1.29332	0.690276	0.67706	0.619357	1.07773	0.957379	0.952621	1.06135	1.20388	0.662231	0.995911
2-Deoxyguanosine 5-monophosphate	1.0884	1.24762	0.993254	1.29705	1.00675	1.27612	0.522282	0.499143	0.512129	1.0122	0.774759	0.79535	1.10976	1.1933	0.511185	0.860771
2-Deoxyguanosine 5-diphosphate	1.05358	1.23004	0.927513	1.24287	1.16227	1.28292	0.702996	0.734685	0.57624	1.1164	0.946415	0.877469	1.07038	1.22936	0.671307	0.980094

## Sheet: Supplemental Table 4
Supplemental Table 4 - Steady Sate Intracellular Metabolites from a Time Course Treatment of KPC Clone N and Clone V Treated with 1nM Oligomycin (Oligo) at for the Indicated Time Points
Compound Method	N 1hr	N 1hr	N 1hr	N 1hr Oligo	N 1hr Oligo	N 1hr Oligo	N 2hr	N 2hr	N 2hr	N 2hr Oligo	N 2hr Oligo	N 2hr Oligo	N 4hr	N 4hr	N 4hr	N 4hr Oligo	N 4hr Oligo	N 4hr Oligo	N 8hr	N 8hr	N 8hr	N 8hr Oligo	N 8hr Oligo	N 8hr Oligo	N 12hr	N 12hr	N 12hr	N 12hr Oligo	N 12hr Oligo	N 12hr Oligo	N 24hr	N 24hr	N 24hr	N 24hr Oligo	N 24hr Oligo	N 24hr Oligo	V 1hr	V 1hr	V 1hr	V 1hr Oligo	V 1hr Oligo	V 1hr Oligo	V 2hr	V 2hr	V 2hr	V 2hr Oligo	V 2hr Oligo	V 2hr Oligo	V 4hr
±-Mevalonolactone	97.5565	39.981	104.191	148.941	82.4309	34.1407	131.523	166.309	76.2137	86.7354	30.1297	166.441	115.76	114.813	136.001	440.417	68.3145	278.906	353.851	71.0474	160.363	21.8311	19.2238	228.884	67.645	274.56	244.789	50.4864	54.9067	322.036	179.375	397.672	102.172	13.8013	20.8102	57.0858	34.2791	19.0464	80.2093	57.4985	89.0079	90.7329	180.617	178.795	87.1838	312.766	54.0835	155.031	104.261
2-2-Dimethyl Succinic acid	1.21658e+06	1.10427e+06	951641	670071	715409	487361	1.17842e+06	1.00278e+06	1.01634e+06	601004	411222	379068	1.98543e+06	1.85395e+06	1.83452e+06	786365	759469	661496	2.09325e+06	1.94361e+06	1.9431e+06	870364	667991	623907	2.01172e+06	1.73383e+06	1.5927e+06	752697	586693	681662	1.68754e+06	2.1079e+06	2.32993e+06	660857	724337	781976	1.44757e+06	1.15598e+06	1.15925e+06	506009	440967	381483	1.28521e+06	1.12666e+06	1.30111e+06	549106	386294	371819	2.04277e+06
2-3-Dihydroxybenzoic acid	1185.05	1250.6	835.859	1033.84	763.425	667.587	1495.02	796.099	835.006	976.611	1064.95	1384.73	1636.61	1096.55	1762.87	1330.65	1460.36	1745.96	1447.38	1484.19	1402.81	1300.18	1277.3	1502.78	1718.88	1083.52	1352.04	1652.4	1295.4	1319.75	1351.39	1506.24	1443.8	1494.84	1486.41	1888.08	1717.84	1456.26	1329.69	1059.18	915.585	1441.22	1302.29	1215.57	1484.55	985.334	1017.42	886.677	1472.38
2-3-Dihydroxyisovalerate	1686.61	1298.64	1738.3	1432.89	1431.4	1217.02	1662.89	1461.35	1593.21	1614.3	1540.17	1476.5	1976	1747.68	1701.57	2036.34	1643.41	1689.89	1896.94	1610.63	1855.54	1709.03	2006.92	1902.58	1834.27	2179.6	1752.18	1878.6	1449.29	1789.75	1855.59	1944.09	2024.17	1924.87	1834.43	1894.28	1483.84	1436.6	1343.27	1650.53	1355.96	1241.36	1581.3	1224.03	1555.41	1475.85	1482.72	1394.99	1734.35
2-3-Pyridinedicarboxylic acid	11200.5	10940.5	11177.3	9779.55	11492.8	11060.6	11390.5	10328.7	9396.98	10507.8	11754.9	11155.8	12872.1	13011.1	12785.7	12542.7	12065.1	11646.9	12875.6	12127.3	13597.2	13114.7	14198.4	13373.9	13619.9	12425.9	12254.9	14117.3	14721.9	11507.4	13163	13722.3	12798.6	13489.4	13287.3	12783.7	12948.8	14193.2	11950.9	12700.2	12459.1	11955.8	14418.5	13589.7	13790	12913.9	13496.1	12398.7	13175.7
2-4-Quinolinediol	31.8589	14.3073	88.4946	39.533	66.4064	77.4577	80.3602	41.2553	87.6246	107.718	24.0598	149.753	25.6246	102.81	19.3321	86.1587	56.076	174.77	37.4486	43.1539	66.924	25.1361	107.076	74.6062	81.1604	25.6458	24.3965	71.0088	153.49	61.8969	47.2388	48.1967	70.4884	31.8391	69.6626	88.2981	66.9698	108.756	14.3054	58.3995	31.6336	58.648	30.694	137.145	85.066	20.5563	78.4225	28.2368	71.5292
2-Deoxyadenosine 5-diphosphate	163.526	204.839	318.357	639.34	391.938	260.389	136.573	59.8524	278.211	244.357	164.47	77.6752	107.437	97.8231	417.621	545.702	295.508	545.273	70.3181	272.662	27.5754	311.954	390.923	221.36	72.5379	137.952	35.3846	310.146	293.619	80.0119	77.7949	98.0242	184	75.9154	29.1308	200.351	237.847	188.865	89.9987	317.259	436.934	215.888	5.22268	67.1671	88.8161	394.649	200.429	294.643	93.596
2-Deoxyadenosine 5-monophosphate	720.785	370.56	488.984	697.082	657.29	501.751	481.364	447.069	394.755	570.035	475.791	460.698	558.107	428.425	395.138	483.96	555.428	645.061	370.754	563.277	507.77	487.333	669.999	253.18	537.961	430.381	291.674	412.134	321.745	277.719	320.781	437.691	317.186	388.382	388.721	262.726	550.338	386.159	304.542	768.134	435.87	507.66	227.557	156.048	414.335	691.563	644.22	245.778	94.0369
2-Deoxyadenosine	16.7053	88.7296	10.845	60.6007	18.4229	61.1998	100.658	10.4695	185.279	4.09134	55.7039	135.429	71.2584	81.7496	24.3212	59.1608	44.2816	54.2788	39.8399	70.9185	101.201	101.166	164.411	122.244	23.9832	46.1021	95.0681	96.0769	53.6122	136.411	24.5716	63.398	90.5576	28.2514	72.6517	27.6743	83.3565	18.2237	37.4225	30.6571	6935.86	116.643	26.7531	69.6536	9.42931	102.196	5.03191	71.696	59.8898
2-Deoxycytidine 5-diphosphate	139.365	595.491	492.589	377.999	168.414	284.331	164.488	26.6863	543.044	235.313	807.911	203.764	638.815	299.975	234.725	295.008	410.421	540.882	930.404	44.8448	281.176	180.774	494.101	821.911	337.896	129.982	225.84	253.611	170.711	53.625	598.802	768.105	175.268	286.02	150.24	421.788	317.268	198.959	199.464	572.181	663.244	450.323	265.303	317.523	136.987	505.255	487.416	400.25	404.322
2-Deoxycytidine 5-monophosphate	4569.04	4120.14	3373.05	4606.44	4093.89	4140.8	3977.94	3235.67	2976.95	3901.37	3684.68	2726.32	3523.83	3302.92	3122.7	4118.38	4232.97	3332.73	3123.68	2968.47	2879.58	2822.29	2951.28	2301.65	3027.76	2642.98	2017.24	2812.22	2060.51	1991.1	2290.62	2509.85	2860.96	881.069	1106.55	1534.21	8819.8	6534.06	3874.89	7690.44	5294.94	3911.35	6748.72	4890.63	3461.9	7242.88	5022.71	4189.3	5010.81
2-Deoxycytidine	4704.27	4187.71	6466.71	4324.1	7132.38	3720.76	3474.46	4593.8	5917.31	6906.64	6048.01	4997.28	7946.14	8606.93	8609.56	8365.52	6987.49	8375.74	7734.84	7491.53	9459.48	12153.8	8760.36	5818.62	4630.55	7031.64	6037.75	8232.63	7954.88	9553.05	8499.59	10368.9	10615.6	10166.1	5592.83	9781.57	6392.32	7421.16	7465.39	5604.17	4379.56	4084.5	3062.43	7202.86	8214.87	6861.36	8526.5	3661.07	7856.64
2-Deoxy-D-glucose 6-phosphate	3025.2	1577.73	2494.33	1954.01	1889.33	1772.7	2323.77	1698.46	1534.6	1696.75	1608.45	1799.19	2021.27	1901.78	1959.33	2215.68	1389.68	1601.42	2457.15	2387.55	2427.49	2057.74	2261.41	1629.45	2151.38	1643.83	2001.14	2554.68	1538.04	2655.34	2387.71	1489.87	1785.3	2495.52	1826.46	1492.26	2391.68	1994.26	2572.5	2229.7	1750.52	1469.47	1481.42	2351.89	2332	1595.13	1610.26	1725.53	1864.71
2-Deoxy-D-ribose	859.48	555.628	791.44	332.396	760.205	887.98	632.62	900.652	458.053	736.163	739.371	360.644	1017.01	875.511	510.366	622.569	834.399	1094.55	1015.76	255.19	1073.8	961.616	1017.03	496.487	937.103	716.389	732.123	948.644	719.179	575.179	753.66	998.072	1100.59	1338.5	654.144	1010.03	421.608	1258.45	1118.35	466.614	366.931	1138.5	2479.8	1080.6	855.159	910.903	801.266	495.749	900.493
2-Deoxyguanosine 5-diphosphate	52124.9	63176.7	68880.5	67459.7	61757.7	68558.3	49451.1	43977	44149.4	48285.5	37762.9	35545.3	45322.3	58695.8	71664.2	79607.1	73570	71573	28297.2	30148.7	48997.8	38306.7	55036.2	55118.4	48859.8	31824.2	37171.3	46580.6	41562.9	42061.2	29209.2	27289.6	35204.8	26120.3	27803.7	36159	69409.1	67574.2	42094.9	95314	59317.2	53169.1	52446.8	45548.7	54557.7	75619.3	61318.2	55587.8	43443.7
2-Deoxyguanosine 5-monophosphate	173749	193925	199263	156225	155519	171381	156377	153938	133346	146653	117853	111202	152224	205119	222126	177177	160791	153532	122955	137821	179265	137225	156496	158053	137794	113637	125295	149857	138372	144075	102620	83773.7	110317	152545	153467	161869	193005	165475	125818	179410	137701	133563	136326	102870	105330	150328	127489	130508	132915
2-Deoxyguanosine	0.948803	3.12203	3.00316	1.89324	2.89236	3.49704	9.18788	6.04056	4.05041	3.99961	9.31312	5.52394	4.88948	6.19169	2.08827	1.10104	19.2223	0.400553	5.33283	9.41011	9.09774	2.4046	6.43631	7.17652	4.53245	11.2072	8.95544	7.90534	1.54765	6.96323	20.5823	10.2163	4.31749	9.52805	5.35591	2.66651	2.67778	12.6068	8.76624	4.12317	3.87834	5.61264	9.17249	4.77622	14.5729	0.971329	3.91787	7.9105	10.8162
2-Deoxyinosine	30.4622	46.4739	21.9337	17.5316	10.0412	21.1213	27.4625	26.3574	32.6965	13.8391	52.0691	15.0067	57.197	17.9498	27.9941	40.9844	10.3449	21.8053	37.4395	36.9882	18.4714	19.6554	34.7795	60.8322	5.42814	30.7925	29.0491	50.6638	52.2999	31.1577	22.389	11.2392	28.8981	7.27215	37.9818	17.4191	33.0941	15.2078	54.5882	37.0694	5.74721	7.33337	13.9254	17.8503	21.7317	36.8475	22.6711	15.6264	14.8932
2-Deoxyribose 5-phosphate	205.526	179.783	238.298	353.541	1072.02	246.345	595.222	604.898	216.488	1197.35	258.424	135.853	787.948	525.583	1176.86	939.827	233.518	746.687	692.078	496.193	889.97	995.46	191.024	163.771	458.86	272.647	218.581	359.713	160.072	693.783	666.643	1414.14	749.557	113.63	174.474	153.312	1026.67	856.382	582.579	1071.14	320.655	1351.21	770.429	1460.24	337.7	2717.36	2933.94	1052.5	1977.38
2-Deoxyuridine 5-triphosphate	26.8259	190.729	13.4087	7.17951	4.76699	7.12456	90.4712	153.2	12.9034	6.27343	205.2	2.59484	11.0279	253.461	11.6806	163.591	17.0063	12.8253	225.198	24.8519	34.5721	30.617	16.777	34.6929	357.671	21.2834	301.574	5.63391	9.46188	9.74932	7.89096	225.833	109.79	84.0517	20.3261	10.1819	34.0852	114.921	14.9177	179.91	42.0449	13.7052	50.2074	24.662	15.3214	26.4445	216.017	9.21501	20.9676
2-Deoxyuridine	21.266	23.7504	15.5552	43.9561	4.42648	30.0134	32.7268	365.204	7.97981	20.8398	9.22317	57.2255	19.9538	15.0861	7.38072	24.124	12.9412	11.3057	38.6857	177.68	5.4591	20.1938	24.8951	42.1444	48.9979	20.3852	10.4203	16.3524	19.1381	4.60168	505.117	6.51947	6.63299	39.1119	280.658	14.5889	38.933	85.7337	4.82543	33.1716	82.2085	28.8167	110.268	22.2631	34.7144	125.789	14.119	1229.23	16.9369
2-Isopropylmalic acid	32462.6	28697.9	30791.7	28514.5	30470.3	27962.8	27000.5	26866.4	25504.8	27726.6	32315.6	27222.2	31679.7	28108.4	27305	30185.7	24653.4	28239.3	29247.9	27765.1	26174.9	32700.9	30003.3	29708.2	28879.3	27576	29216.2	29086.5	29018.9	28858.8	29629.8	32722.6	31756.7	31577.3	25826	29252.7	31770.8	31985.7	33440	29764.1	32352.9	26259.3	26112.4	29671.5	30859.7	27637.2	32213.8	27083.6	31129.5
2-Ketobutyrate	6191.68	4649.86	3876.65	3491.11	4932.89	4401.07	6235.43	5617.81	4681.38	5268.27	4039.96	4338.38	5222.48	5463.88	5787.58	4675.66	4851.99	5626.8	5892.43	4619.94	5727.39	4630.26	5021.86	4967.17	5937.52	5813.18	5058.88	5157.31	6999.55	5186.97	4618.35	5700.92	4597.45	4318.4	5064.21	4624.36	4523.56	4055.58	4512.84	4665.76	4334.21	4697.99	4830.84	4215.54	4314.91	4123.94	3930.56	4406	6066.87
2-Methyl-1-butanol	46534.2	42061	36022	22536.6	18677	12314.5	69885	58912.1	67937.5	33133.9	24000.8	25798.5	136158	130834	95886.3	24082.6	28585.2	25377.2	168007	151312	189917	44565.7	29651.4	32354.7	150977	186491	169419	39664.5	21324.6	35428.8	304568	303235	330111	32108.7	39168.5	35548	107595	78426.3	102807	25765.5	32711.4	36618.5	136243	155102	184140	88362.2	38811.4	29970.9	449279
2-Phosphoglyceric acid	77049.4	85127	67030.3	91397.1	84945.1	88077.8	65229.6	53019	53253.4	68561.2	73280.2	61541.4	77445.2	77239.5	98015.8	107336	94091.1	104470	69574	74274.9	89256.1	72474.1	102623	99666.9	96192.3	71771.1	82752.6	80592.6	91402.4	95379	78138.7	59641.7	68233.2	71609	72815.7	74351	132659	125330	85184.5	125117	112502	97800.1	96756	96427.2	131699	105541	131620	164884	96321
3-2-Hydroxyethylindole	211.622	218.966	491.36	94.1802	216.219	409.25	69.0798	210.557	181.54	122.608	213.146	120.989	237.36	120.337	44.839	152.585	182.491	145.704	257.227	97.3451	194.497	32.7071	570.876	290.165	76.3509	89.7347	48.5479	134.947	250.993	196.368	32.0857	78.0752	74.1577	370.732	134.934	349.268	401.756	312.692	72.8073	89.6456	301.904	101.781	160.074	123.293	477.228	217.265	61.3834	57.9062	179.814
3-Dehydroshikimic acid	766.459	901.41	900.82	993.629	424.806	933.696	1201.89	663.692	853.781	183.21	1089.69	620.404	689.773	305.784	875.036	232.487	437.836	605.419	566.255	703.557	548.192	251	168.529	482.007	686.892	535.802	576.998	535.734	445.821	585.853	576.767	510.213	235.511	257.699	173.826	261.106	603.955	483.524	530.527	516.633	485.145	501.497	330.56	944.695	377.832	748.39	772.654	1049.5	964.79
3-Hydroxyanthranilic acid	110.281	60.0889	149.619	59.6166	21.9966	60.7582	13.0266	38.27	33.7058	69.3729	15.0652	30.9382	40.0183	165.476	15.1757	31.1332	149.51	14.9554	20.9781	40.6886	67.3469	81.423	52.2446	35.5028	170.543	65.338	85.1176	26.5056	15.577	99.0695	62.3427	24.5022	84.1804	25.5642	38.6975	132.642	24.5896	106.045	21.2083	34.8645	12.8626	225.381	165.45	50.762	20.1775	186.148	103.482	6.34963	41.5992
3-Hydroxy-DL-kynurenine	20.3621	14.1388	20.6416	8.85405	6.40178	48.8507	11.9943	21.5462	7.85059	16.1611	23.3777	9.1935	36.1372	7.60357	6.16385	28.3341	16.8156	30.7561	8.947	11.9222	12.4605	8.80467	47.0914	22.8617	33.8854	20.9125	26.0005	8.5267	7.65033	26.4301	22.3792	7.07869	42.1513	38.9926	20.1842	1.92948	22.3495	15.8888	7.17431	10.294	10.5418	19.4249	37.118	28.7638	5.02079	23.1997	41.3395	14.4276	4.20816
3-Hydroxyphenylacetic acid	312.16	210.519	309.131	394.04	298.321	254.69	346.414	254.069	388.625	155.631	237.7	201.313	208.826	420.97	59.0999	202.602	213.966	153.386	588.464	222.176	275.398	186.095	225.142	340.114	279.611	250.148	276.412	281.971	336.33	31.5898	357.965	490.72	284.222	327.542	346.229	411.408	361.987	240.634	323.945	501.065	303.639	356.211	365.313	196.332	368.788	469.637	234.435	376.246	366.647
3-Indoleacetic acid	220.356	278.164	74.1596	292.605	394.494	100.026	271.362	109.048	372.82	123.961	453.945	253.205	280.926	179.547	147.008	61.3849	449.59	525.6	391.649	253.08	173.718	431.494	394.934	114.337	279.986	282.968	321.193	396.952	104.964	260.898	492.977	267.183	366.91	237.688	649.348	311.634	508.407	46.1474	185.439	379.596	306.161	190.872	585.321	987.961	211.381	266.532	290.787	371.881	139.582
3-Methylglutaric acid	141849	118225	83626	94372.2	131864	141239	130835	135384	123690	135045	123726	128059	135873	149634	113958	130860	133693	129587	125607	110750	126376	97593.2	130055	91370.3	141435	140921	120823	137280	136288	126319	140599	140362	122360	84212.6	78390.7	122268	108219	134845	135674	96540.1	94217.5	84667	79427.9	125096	143245	132383	128822	86735.6	125133
4-Aminobenzoic acid	11.6297	11.437	26.5736	18.4183	6.4585	23.0173	7.01454	14.9735	4.51474	23.4843	27.3748	16.8352	17.8659	6.35979	14.5809	78.4658	4.04043	13.6502	21.4722	8.84098	21.4521	5.14556	2.62553	4.90767	5.94966	7.82617	7.65316	41.0384	9.70833	10.1223	13.948	25.183	8.1195	4.20618	1.85783	9.25991	10.7579	28.0125	30.8734	14.7589	4.12234	25.2726	22.8069	41.708	12.9311	12.7859	17.9695	32.1725	7.40191
4-Guanidobutyric acid	28.6417	20.7857	41.3268	17.0801	20.4271	35.3565	18.4762	3.65841	1.76679	18.8789	1.62279	25.2721	21.047	40.6512	45.9377	17.5072	37.0453	31.2028	13.695	34.1277	2.41896	8.55585	23.288	21.4854	25.5545	20.6199	29.8578	10.8155	25.5476	4.81355	29.1634	1.92436	27.9409	27.8415	32.0688	26.5314	19.3276	14.1501	42.1508	23.2683	22.1513	21.1159	26.7018	17.8409	25.8595	47.3858	25.5223	30.1814	25.2957
4-Hydroxybenzoic acid	6965.45	7132.44	6508.03	7967.71	7133.17	7409.1	5653.7	4738.43	4593.18	4878.58	5502.35	5336.7	4584.28	5087.92	5130.54	5179.15	5409.38	5147.27	4748.95	4240.41	4666.57	4891.93	4295.62	5298.41	4588.66	4911.56	4480.6	4583.51	5072.02	4673.06	5256.01	3842.68	4778.19	5021.86	4632.2	4754.48	7677.75	8165.51	7282.52	7275.61	6938.33	6262.45	7734.77	7581.16	8187.54	6956.45	8001.73	6963.08	5533.64
4-Hydroxy-L-glutamic acid	1711.01	171.128	65.6191	1798.22	1202.28	141.499	1334.8	136.746	136.486	951.862	1145.4	1378.11	179.543	315.966	1477.44	168.958	1446.82	1973.25	147.891	128.506	1739.58	1518.01	1592.33	1309.62	716.961	1388.53	388.071	234.288	1408.47	275.581	198.219	1359.99	175.835	177.796	1326.04	317.888	101.562	1329.13	242.913	1509.45	68.6415	147.307	204.818	95.1025	139.33	259.459	119.058	90.3819	126.718
4-Hydroxyphenyl-pyruvic acid	558.01	997.571	412.505	114.09	120.244	230.854	289.038	264.789	766.471	438.891	450.105	286.949	372.006	1611.29	1304.89	976.391	560.132	336.731	727.03	2117.57	2659.12	541.212	1103.86	749.346	2249.12	2245.27	823.798	1452.2	1122.07	503.123	3938.5	3664.64	2644.35	2794.87	2506.7	2719.4	1183.79	1322.28	597.701	230.965	422.675	602.275	1399.65	1407.89	762.748	628.822	730.56	366.031	2150.3
4-Methyl-2-oxovaleric acid	247885	200168	206425	195299	211229	214265	210911	202271	183385	188123	224933	225825	258662	216868	249429	233597	262810	254228	253905	262187	253001	244825	242588	269178	242745	253053	224655	233628	240146	263482	234708	235330	249895	223562	232545	272082	279939	213278	214536	232722	209153	196805	234623	185087	249640	202653	214701	225401	258563
4-Pyridoxic acid	10060.7	9842.84	9862.27	9944.89	10233.7	10669.8	9710.96	9090.6	8715.31	9569	11321.7	9987.52	12341.4	10462	10753.5	10991.5	11408.1	11153.5	11716.8	10900.3	10293.2	11634.8	13318.6	12122.1	12488.9	12268.8	11736.8	13056	11985.6	11220.9	12591.1	13739.3	14391.2	13547.4	14665.1	13714.1	12561.6	11726.9	12308.6	12175.6	10940.8	9805.07	12004.1	12372.7	12740.7	12586.6	12600.8	10988.4	12161.1
4-Quinolinol	8.09468	13.8666	16.8011	18.8499	1.78064	8.26174	6.08324	22.5143	11.5866	11.2657	7.973	12.0783	11.9142	5.58251	10.7981	14.3798	15.8561	20.4746	10.4013	4.67265	5.62588	5.05872	11.766	8.0303	11.7271	13.1839	6.12792	5.45766	9.35942	2.97681	1.69376	16.4973	19.382	22.9939	28.0161	2.52168	10.7996	8.61592	26.1412	5.3944	2.72313	7.73574	5.48303	6.81837	45.9931	10.2205	14.4243	5.4888	30.4499
5-Deoxy-5-(methylthio)adenosine	104921	80843.8	73107.7	105514	79732	76647.9	66611.7	86410.4	79883.9	111664	153436	120070	106798	96916.3	89723.3	134775	131650	131403	69298.6	68141.4	68313.6	115337	135228	118737	116979	120328	117383	150327	158001	107215	74831.1	70235.8	82132.7	94107.4	80762.6	94608	168607	179513	123660	199060	139512	140759	108906	182977	235055	209760	281302	189986	183141
5-Hydroxy-3-indoleacetic acid	573.625	475.644	138.648	577.18	234.967	772.674	611.1	427.249	134.193	271.821	622.249	414.934	997.142	908.405	1317.29	1000.81	351.789	898.457	1449.49	1303.7	1298.59	1449.23	1342.43	1724.42	1809.88	1891.39	1584.85	1810.2	1859.82	1405.98	1167.52	868.524	1399.19	872.097	984.912	1000.27	663.821	994.165	487.495	597.517	791.591	430.908	149.34	614.23	657.575	757.18	663.086	831.963	1060.73
5-Methoxytryptamine	3.36642	24.9265	21.0009	26.1363	10.6933	17.5755	6.15976	20.4385	13.5949	5.76761	10.5699	11.9254	7.62206	5.68413	12.1746	16.2909	2.5573	9.08863	11.9603	22.9084	9.52076	30.1424	16.5222	8.65699	22.1482	11.0146	13.1466	23.315	37.5704	16.2345	8.14967	23.0157	16.1248	16.4933	7.36451	8.81253	16.3881	15.1829	8.8262	8.6612	31.4142	10.4205	8.18942	8.62451	6.93685	9.88377	10.1193	12.5211	5.67355
6-Hydroxynicotinic acid	39.2662	58.4275	77.4845	36.1614	26.8832	116.714	35.1725	27.5304	21.3505	26.6636	16.4969	76.0919	26.9736	41.7416	31.7863	49.2304	66.6747	110.795	27.5013	34.4826	12.8721	45.7796	8.33421	44.3406	22.6461	30.307	26.9941	87.1994	5.71267	70.7214	24.1492	28.2776	74.4898	21.64	60.3712	23.7886	31.9641	51.3227	10.3423	18.645	30.8137	57.3874	59.4872	78.5144	13.2337	46.5624	10.0103	58.7109	11.3389
Adenine	8105.36	7064.3	5827.9	5251.94	3592.74	4666.52	4415.4	3681.69	2341.55	2060.33	5854.46	4161.04	4506.6	3758.89	5494.46	7435.16	6162.62	7501.82	4029.22	4819.47	4037.46	5190.28	8310.89	6913.5	8314.89	6447.43	4597.88	7379.24	7986.96	4759.4	3842.82	3789	5488.83	4680.96	3677.45	4446.45	11127.7	12811.4	5553.4	13493.7	5128.06	4559.86	5157.02	6750.85	11355.1	13807.3	9963.84	6878.07	11518.7
Adenosine 3-5-cyclic monophosphate	2849.4	3061.61	2734.48	2740.91	2844.31	2422.56	2998.85	2470.41	3210.34	3348.85	3212.71	2161.22	4574.06	4088.97	3200.76	3440.73	3017.48	2973.42	3198.09	2932.83	3212.61	2087.09	2417.43	2334.66	3389.85	2807.5	3117.49	1953.24	2148.28	2635.79	2372.51	2825.3	3175.92	1913.44	1052.93	2461.22	3609.09	4709.62	3302.76	3703.1	3126.55	3157.96	4892.09	2925.45	3226.47	4350.3	3518.75	3537.99	4772.72
Adenosine 5-diphosphate	52124.9	63176.7	68880.5	67459.7	61757.7	68558.3	49451.1	43977	44149.4	48285.5	37762.9	35545.3	45322.3	58695.8	71664.2	79607.1	73570	71573	28297.2	30148.7	48997.8	38306.7	55036.2	55118.4	48859.8	31824.2	37171.3	46580.6	41562.9	42061.2	29209.2	27289.6	35204.8	26120.3	27803.7	36159	69409.1	67574.2	42094.9	95314	59317.2	53169.1	52446.8	45548.7	54557.7	75619.3	61318.2	55587.8	43443.7
Adenosine 5-monophosphate	173749	193925	199263	156225	155519	171381	156377	153938	133346	146653	117853	111202	152224	205119	222126	177177	160791	153532	122955	137821	179265	137225	156496	158053	137794	113637	125295	149857	138372	144075	102620	83773.7	110317	152545	153467	161869	193005	165475	125818	179410	137701	133563	136326	102870	105330	150328	127489	130508	132915
Adenosine 5-triphosphate	445320	536382	617116	395156	338174	445023	583653	530615	587978	403530	405565	417312	414514	466857	614024	577299	540814	619402	293726	285346	511501	309262	519010	504606	600895	424845	505020	423613	428720	428248	415900	446863	520024	295264	325316	410011	736415	935150	613931	707023	536836	484193	582529	725703	825544	678659	665591	615285	606609
Adenosine	74.957	219.985	196.844	52.6764	98.4594	198.847	334.601	172.679	77.4172	216.079	309.107	539.81	123.128	120.882	100.968	195.394	75.7801	57.7414	65.7373	31.6083	22.1117	29.8814	70.0031	96.288	54.7562	112.513	141.925	146.087	102.346	156.215	76.8216	56.1928	19.8362	120.11	121.175	129.201	219.304	93.4699	180.592	56.5027	991.23	500.223	3.9353	151.335	38.0829	46.549	386.699	200.471	157.683
Adenylosuccinic acid	276.322	233.2	243.23	432.313	365.422	174.83	65.2581	139.757	275.351	311.614	192.525	351.495	73.0859	177.907	191.414	321.987	370.302	198.408	45.0397	15.4141	133.154	50.615	117.722	144.538	180.429	221.455	70.8668	124.111	37.5107	169.415	53.7466	141.701	98.367	27.4318	44.9072	21.5575	258.586	673.53	284.204	536.537	505.625	166.196	187.057	80.8841	124.177	240.375	156.439	73.5606	95.1557
Adipic acid	1.21658e+06	1.10427e+06	951641	670071	715409	487361	1.17842e+06	1.00278e+06	1.01634e+06	601004	411222	379068	1.98543e+06	1.85395e+06	1.83452e+06	786365	759469	661496	2.09325e+06	1.94361e+06	1.9431e+06	870364	667991	623907	2.01172e+06	1.73383e+06	1.5927e+06	752697	586693	681662	1.68754e+06	2.1079e+06	2.32993e+06	660857	724337	781976	1.44757e+06	1.15598e+06	1.15925e+06	506009	440967	381483	1.28521e+06	1.12666e+06	1.30111e+06	549106	386294	371819	2.04277e+06
AICAR	17.8885	11.8604	10.0203	24.0108	9.39282	44.3941	34.2393	14.64	9.82322	8.38685	10.7871	32.8519	23.3049	14.898	39.8652	32.5539	27.2881	23.4394	16.5386	16.0061	10.7268	8.22054	22.7096	28.9725	21.6643	18.5411	26.7525	6.81655	21.2625	23.0365	4.1213	21.9808	24.6517	40.8957	32.1169	31.9321	8.04424	45.0887	71.4001	40.4058	28.1457	38.8548	23.561	2.50489	31.4491	27.6707	49.3497	34.8966	41.4463
Allantoin	6836.34	5755.47	7900.62	6703.82	9144.57	6578.09	5490.73	4835.97	4859.16	7645.31	6858.15	5622.18	7919.47	6423.83	7987.87	9039.18	4491.65	5733.83	6024.16	6573.66	6004.2	7686.32	7164.66	7189.83	8543.65	9875.18	6301.92	7871.75	6638.88	7616.7	9195.15	6597.64	7843.95	12518.8	9242.1	9531.27	5983.05	4547.61	6181.79	5580.63	5758.3	6176.59	6603.82	5246.72	6540.02	5201.84	5896.38	4693.42	5336.54
alpha-D(+)Mannose 1-phosphate	584319	564821	542895	521913	529953	590950	373968	961766	1.23954e+06	582413	947641	1.25462e+06	469844	501806	453023	553310	549818	466974	399665	382136	423263	518618	535572	526394	452286	773757	991897	861503	922503	734061	1.60589e+06	1.46149e+06	550026	1.26944e+06	1.3171e+06	967784	920245	1.71833e+06	2.09987e+06	1.36277e+06	1.71608e+06	2.01475e+06	823022	1.85183e+06	2.38839e+06	1.69735e+06	2.29655e+06	1.87033e+06	1.00896e+06
alpha-D-Glucose-1-phosphate	300486	262313	230199	312332	284290	297466	258539	404253	570205	338344	440606	604993	314016	300147	274447	379544	350313	337515	321132	295210	291659	331208	385596	357025	328421	413491	646646	449357	602688	531784	817150	649139	302674	561379	496380	379955	436797	654277	922016	597272	887547	1.12744e+06	466025	776089	1.26075e+06	747394	1.15331e+06	1.32114e+06	533503
alpha-Ketoglutaric acid	1.21658e+06	1.10427e+06	951641	670071	715409	487361	1.17842e+06	1.00278e+06	1.01634e+06	601004	411222	379068	1.98543e+06	1.85395e+06	1.83452e+06	786365	759469	661496	2.09325e+06	1.94361e+06	1.9431e+06	870364	667991	623907	2.01172e+06	1.73383e+06	1.5927e+06	752697	586693	681662	1.68754e+06	2.1079e+06	2.32993e+06	660857	724337	781976	1.44757e+06	1.15598e+06	1.15925e+06	506009	440967	381483	1.28521e+06	1.12666e+06	1.30111e+06	549106	386294	371819	2.04277e+06
Arabinose-5-phosphate	309975	311496	275644	184539	165302	164694	234109	311180	329900	274420	269926	293685	341617	336218	317475	303038	295105	273590	311320	290115	171518	336056	298461	274236	284942	355046	382129	374002	369794	373530	402405	399503	292620	389459	351746	340962	537546	497544	519284	187567	247681	267411	402452	523439	622573	331525	334179	365087	527041
Argininosuccinic acid	78.7602	330.813	203.756	56.6669	39.4765	178.092	82.4547	259.523	153.968	106.615	71.9554	96.9977	86.9853	43.198	264.414	66.2753	383.54	38.8445	164.067	186.399	249.382	89.651	125.309	68.8122	34.3536	76.0304	31.1688	88.1339	111.055	17.7174	75.9822	228.226	257.212	216.979	86.4794	103.682	92.1736	97.0947	257.603	52.3274	18.1919	239.914	79.3248	112.628	86.8004	59.894	129.575	36.9298	53.7391
beta-Nicotinamide adenine dinucleotide	767958	709930	685628	657502	667097	690254	674277	741274	731626	708940	686763	706779	780133	801507	772641	752194	755611	754345	726270	700793	795404	713700	742576	770158	794866	754551	791791	806103	771835	803475	767056	826118	800505	680331	686667	716595	1.0028e+06	1.02165e+06	955466	1.02965e+06	1.0093e+06	985199	950482	1.00906e+06	1.02584e+06	1.00136e+06	1.02028e+06	991063	1.03499e+06
beta-Nicotinamide mononucleotide	1503.59	1432.33	258.799	746.589	85.6181	130.002	1110.89	1129.12	662.287	984.095	1460.78	63.7897	613.888	474.095	432.882	1464.22	310.555	647.866	1148.2	451.15	171.736	83.239	304.023	1040.3	62.3503	1629.16	812.878	219.408	1095	798.728	108.427	1264.88	1131.38	572.748	98.1897	696.08	475.354	510.163	310.739	637.024	31.1419	754.467	323.793	524.407	595.663	947.754	956.477	141.297	355.673
Cellobiose	1580.25	4578.52	2081.03	2336.44	1069.5	688.255	1300.11	566.454	2130.71	1358.34	1033.53	1804.4	3424.12	2912.29	1764.49	3194.18	3657.28	4565.57	1351.65	3670.51	973.094	2701.57	1584.35	2217.01	2676.82	3793.5	1866.29	1778.64	2878.47	1779.63	5072.57	2725.05	2479.72	3321.16	3000.73	6225.53	2707.95	3518.99	2479.69	3123.42	2002	2545.19	3044.29	3045.9	1279.87	3504.76	5789.44	2831.5	3343.66
Chorismic acid	630.313	838.08	1153.75	1132.35	1508.92	1354.85	795.338	545.652	731.342	854.307	676.359	841.14	138.112	1226.18	1044.96	1269.75	2070.56	1318.21	1448.64	981.595	1620.88	1631.13	1567.19	2204.09	230.651	1148.29	1654.06	1495.32	1227.28	1228.93	1367.41	1162.62	1454.64	1428.19	1776.62	136.967	101.538	1036.57	1581.14	2479.77	260.539	2446.76	883.808	186.985	760.752	183.143	1944.03	2870.89	777.827
cis-Aconitic acid	571919	470758	430961	245901	225542	249775	573738	598545	567022	221560	200560	223885	770712	711636	745423	205565	209139	216433	982044	926155	924962	291679	278906	283521	1.02692e+06	921298	880647	329827	326450	320102	1.06834e+06	1.30522e+06	1.26477e+06	374407	410735	429889	703876	706955	645211	428334	379585	366133	698695	700123	717297	301682	286487	250468	1.03171e+06
Citramalic acid	89642.3	82663.3	76391.7	62740.9	64950.7	49545.7	77634.5	78629.9	44767	56699.3	55446.5	59585	95047.7	91733.1	99003.6	67731.5	52327.3	64130.9	94678	96061.9	98080.1	67508.4	65947.4	68436.4	93883.1	97115.1	91467.2	66160.4	61901.3	64260.6	96061.5	101053	104935	72570.2	67611.8	75378.3	85339.4	84834.7	80669.7	61714.9	62258.5	56699.3	79933.1	82462.2	88156.6	53294.6	47112	44855.3	59229.9
Citric acid	1.12149e+07	1.04584e+07	1.05498e+07	7.15241e+06	7.25004e+06	7.35936e+06	1.15046e+07	1.1391e+07	1.14218e+07	6.28336e+06	6.36357e+06	6.64892e+06	1.44761e+07	1.46878e+07	1.55258e+07	8.06731e+06	7.57128e+06	7.87738e+06	1.66933e+07	1.68538e+07	1.80081e+07	8.70629e+06	8.83564e+06	9.05456e+06	1.81764e+07	1.83097e+07	1.82377e+07	9.18954e+06	9.66381e+06	9.40731e+06	2.1556e+07	2.30433e+07	2.30314e+07	1.06295e+07	1.07769e+07	1.11668e+07	1.19411e+07	1.22682e+07	1.15445e+07	9.01163e+06	8.27716e+06	8.50302e+06	1.25157e+07	1.23859e+07	1.33715e+07	8.08819e+06	8.32188e+06	7.6222e+06	1.6218e+07
CoA	1847.32	2339.31	2269.96	2429.42	2321.51	2043.94	1664.68	2395.02	3324.78	3112.17	3045.49	3400.53	1923.91	2310.81	2405.19	2275.62	1886.33	2149.84	1869.1	1583.34	2993.82	1315.99	1275.13	1366.91	2659.45	1992.57	2367.4	1255.67	880.697	1626.62	2197.4	2862.28	3023.6	518.05	472.756	906.346	688.946	1882.53	1396.24	1671.09	1556.99	1322.51	1102.33	713.234	2165.95	1335.55	1317.3	1685.02	1554.49
Creatine phosphate	53.84	214.132	912.032	35.2101	536.751	832.688	764.167	32.2401	832.561	875.619	939.984	919.062	213.759	479.097	43.1462	844.583	18.5159	263.177	422.915	565.573	51.172	21.9845	232.737	730.083	619.177	33.0757	695.662	195.061	925.439	176.283	1034.04	819.118	165.021	30.9067	1171.09	39.0065	1062	1365.25	1106.92	73.8263	1068.56	498.362	169.232	1244.06	1057.57	583.524	1386.28	41.8257	536.227
Creatine	62663.5	57300.2	58282.4	75778.4	80914.1	72298	55366.3	59925.5	60353.6	84715	58256.6	76497.1	51710.2	56410.5	56607.1	60942.1	53087.4	57658.6	55050.6	55820.9	56528	47928.2	46215	46359.4	67193.1	62924.3	64874.1	52598.8	43301.1	50583.8	72932.1	69157.7	69335.9	36549.6	36362.3	38673.3	55962.9	54568.5	49828.2	69254.8	72526.8	71619.4	47134.9	52267.2	48789.8	64285.6	65076.7	65375.1	54617.9
Creatinine	5961.57	6386.71	7493.92	6510.97	8345.18	6254.23	6075.55	6175.12	6457.06	7502.68	6619.23	6864.75	5890.04	5916.94	5144.51	5226.11	5858.55	5738.87	4816.95	6184.08	5313.47	7266.63	5465.68	5779.65	5857.19	5767.69	6278.93	6455.95	6325.41	6563.09	4708.82	5403.5	5586.65	6922.04	6529.97	5871.94	6885.18	6739.73	5887.59	5054.66	6916.99	5419.29	5277.26	7082.08	6779.23	4799.17	6672.71	5742.77	6948.67
Cysteine	1286.45	2568.61	2504.31	3141.96	5051.17	4558.97	2060.49	1986.69	3834.46	6862.13	1321.38	4260.99	916.16	1713.92	619.121	1990.14	4007.99	2658.59	1296.92	1023.69	1877.68	2721.2	1872.31	2343.01	379.804	844.19	825.943	2264.29	1914.44	4288.52	765.648	377.437	382.551	3080.07	4561.98	2552.82	679.453	481.793	756.672	510.46	3020.33	2582.77	511.718	400.223	381.878	3492.28	1347.61	3900.43	61.7652
Cytidine 5-diphosphate	2334.08	3044.86	3330.65	3178.98	2339.82	2802.62	2332.29	2146.96	2214.32	2069.92	1886.83	978.281	2367.18	2672.55	3043.08	3310.05	2561.96	2540.07	1179.8	1373.93	1715.22	1985.42	2387.27	2098.5	2330.65	1001.99	1704.79	1791.74	1080.71	1314.49	595.223	707.42	1339.97	544.146	795.989	1293.62	4302.76	3813.88	2473.41	4737.8	1788.5	1763.01	2830.46	2471.87	2441.17	3453.9	1980.56	3166.46	2324.07
Cytidine 5-triphosphate	17755.2	19765.9	23374.8	13802.1	12661.9	15396.9	21795.3	19679.7	22557	15953.1	13945.7	14409.5	15106.6	16650.3	20396.8	17637	16078.4	18796.5	8743.33	9231.1	14460.8	9110.4	14339.4	12708.2	19644.1	13889.9	15046.9	11777.8	11332.3	9945.24	9959.42	12279.2	13819.8	6662.41	8051.06	10913.3	36754	47052.5	29990.5	29694.9	22161.1	19470.9	29538.2	34610	35743.1	31710.1	27786.7	25586.1	26202.1
Cytidine	126.616	46.1707	48.808	256.33	197.766	216.161	29.9597	70.986	55.8081	49.7547	110.621	51.6613	33.5229	53.786	28.0568	60.442	142.808	8.87396	43.5634	26.7338	8.05935	34.4889	8.65309	16.9019	40.7766	73.8823	103.742	12.2985	5.29506	22.835	34.7462	14.4978	48.2358	121.533	182.014	41.222	240.77	289.848	305.152	611.314	309.7	228.621	95.516	53.0839	171.162	217.65	586.563	215.287	287.578
Cytidine-5-monophosphate	14584	15070.3	15350.2	14781.3	15173.2	15157.1	11138.2	11193.5	9717.93	13665.6	12036.2	10434.9	12784.1	14737.8	15207.4	15604.7	15384.9	14376.8	9091.02	8832.2	10627.8	12127.3	11708.3	11523.9	9880.41	9293.72	8080.98	11029.6	10131.9	9801.95	6563.85	7083.92	7713.06	8173.03	7190.54	7821.28	16078.6	16415.5	13041	17815.6	13011.5	11960.7	13264.2	11636.4	9995.99	12668.9	10711.2	8974.35	11449.1
Cytosine	42.8164	36.3282	39.8029	29.6762	56.5645	23.8155	60.836	19.2126	4.50661	66.0853	90.5514	31.2652	83.2316	24.0996	19.6739	28.8577	40.7111	82.3413	38.2167	25.2976	34.7184	10.2927	25.5207	57.118	15.4124	27.9684	58.1455	17.8408	27.7874	41.7114	24.359	27.4828	32.8311	27.6221	9.34311	44.3108	12.3334	33.1636	57.5817	11.8965	76.2875	59.9028	13.4982	107.617	10.894	20.0701	1.92379	42.6556	95.8216
D-+-Galactosamine	178.605	122.13	54.4786	22.4962	41.4369	52.9954	21.2227	30.1562	38.5784	33.9399	27.7892	24.9451	98.86	24.0564	17.3669	20.5309	31.339	16.4319	75.2574	21.2141	15.2724	41.1593	40.357	36.7795	45.8124	55.3907	15.1766	25.6682	11.6608	13.661	61.1809	15.7252	27.9762	21.5931	28.5474	95.6833	49.278	33.1662	29.4583	52.8337	33.7283	24.1937	45.239	31.3136	13.075	18.0953	25.1324	11.1263	18.8627
Deoxyadenosine 5-triphosphate	1567.08	2504.86	2662.89	2219.99	1642.09	2346.66	2148.38	2453.58	2245.54	2253.06	2061.68	1928.71	1584.97	1939.57	2369.17	2840.96	2360.15	2782.22	1293.7	1444.39	2114.76	1436.27	2469.26	2426.67	1964.11	1622.98	1730.66	1490.61	1592.52	1946.6	1619.8	2083.88	2141.58	814.48	1100.71	1409.06	2386.23	3095.36	1948.29	2731	1881.5	1749.11	1771.68	2331.96	2721.7	2369.01	2642.53	2260.17	1876.09
Deoxycytidine 5-triphosphate	748.746	1663.79	1894.22	1301.44	1306.93	1448.07	2109.12	1701.73	2076.53	1168.22	1214.78	434.155	1908.41	2337.06	2789.6	1639.19	1624.56	1701.9	1531.64	1754.51	2548.3	590.513	1590.9	1424.49	3581.27	2275.31	2571.25	1305.69	1064.62	1255.63	1579.58	2074.31	2265.31	632.089	840.403	927.563	2588.86	2427.28	1865.28	2051.26	1524.5	1301.29	1905.02	2248.56	2521.41	1796.56	1691.42	764.482	2334.81
Deoxyguanosine 5-triphosphate	445320	536382	617116	395156	338174	445023	583653	530615	587978	403530	405565	417312	414514	466857	614024	577299	540814	619402	293726	285346	511501	309262	519010	504606	600895	424845	505020	423613	428720	428248	415900	446863	520024	295264	325316	410011	736415	935150	613931	707023	536836	484193	582529	725703	825544	678659	665591	615285	606609
Deoxythymidine 5-triphosphate	40314	47762.4	54254.6	35340.6	32435.2	40485.2	46501.8	49295.6	58111.3	35384.2	39535.5	38939.5	28484	33774.8	44206.5	37087.8	34965.1	40724	22948.6	21861.2	42255.5	21874.1	36895	35943.5	40613.5	31738.7	34862.7	25926.4	25536.7	26084.1	32944.6	40447.1	46248.8	18439.2	19336.6	23913.3	71618.7	91430.4	60751.3	64249.9	49280.2	46377.6	51538.4	66722	83552.2	64288.3	65518	56687.6	51401.8
D-erythro-Dihydrosphingosine	6512.08	6042.61	5660.28	4994.95	5725.05	5169.15	4059.34	4851.17	4823.67	4153.51	4591.54	4129.41	6715.22	6560.12	6842.05	5378.51	4550.45	5983.23	5584.85	5181.92	5181.55	3268.14	3682.08	2013.76	6250.46	5536.22	6521.92	4772.18	4940.65	4626.16	4663.9	4605.23	4688	3329.25	3376.58	2761.44	12926.9	13587.7	11246.2	9143.56	9806.57	9538.82	8924.54	9099.13	9935.67	8495.44	8440.61	7741.31	10946.2
D-Fructose 1,6-biphosphate	23160.8	37103.7	48264.8	32600.1	35936.8	53626	28134.1	35271	32558.9	52732.9	51257.6	50596.5	23943.6	34583.8	59923.4	63271.7	54990.6	79868.3	11235.3	17477	36965.8	33199.1	65888.4	73282.5	31822.8	23530.6	25667.7	43578.7	47491.7	45296.4	14081.5	16031.3	25033.6	39982.9	38382.5	63187.9	58585.4	79587.5	43654.4	66518.5	40787	32221.9	47698.3	45712.2	43547	65878	50655.1	46563.4	37334.2
D-Fructose 6-phosphate	415092	345219	312612	424888	387718	348804	362003	991623	1.36436e+06	672113	888260	1.23154e+06	313128	319712	255829	369989	333378	333728	239852	264087	255679	324200	334032	268437	269870	506667	685859	467325	524880	389920	652543	553536	188764	349359	289207	256654	449640	976732	1.56294e+06	856813	1.18406e+06	1.48916e+06	449742	1.19607e+06	1.55161e+06	1.16504e+06	1.56601e+06	1.44144e+06	555489
D-Gluconic acid	460185	417588	380756	394288	401868	412716	379379	399319	396292	432276	410448	413375	453308	459777	475305	473385	425909	438902	460802	431851	459279	417985	365683	370064	509867	485828	485192	412125	388640	433419	508915	537008	552858	343463	307950	335137	238887	243002	208891	204389	86902.4	189582	183859	216948	246961	189786	220294	182781	294722
D-Glucosamine 6-phosphate	1881.12	1565.57	3141.87	2977.84	1415.78	669.398	1635.39	7025.92	1897.42	861.138	1923.64	656.519	624.835	746.829	5711.39	446.65	190.516	1162.46	1085.18	2104.79	1079.23	2637.95	1697.62	853.172	1993.91	691.194	223.623	3770.94	7482.99	6748.13	118.61	8796.54	3571.54	780.183	4957.35	3297.96	1613.19	522.294	2118.81	1554.13	3572.09	3184.68	1808.02	391.537	1310.79	2635.1	902.251	238.385	505.896
D-Glucose 6-phosphate	280189	220717	208940	249369	233388	249637	242746	392629	527455	300091	386556	515535	290799	285752	259158	341064	319133	200145	306787	277798	275797	322586	349742	333342	308213	405482	596469	413510	498244	517857	706672	542409	283515	498862	423139	323171	410428	626863	868841	527084	720387	940013	438541	737704	1.09497e+06	649289	966832	1.13296e+06	510015
Dihydroxyacetone phosphate	191764	208614	181922	128168	103783	105140	198259	325023	389364	209660	231990	349411	272615	249527	210404	121814	135453	118423	203772	229869	286759	155303	128650	157941	179946	366861	339554	217371	212282	240184	381797	520659	299603	350626	354741	287560	298129	414130	553300	177812	319086	383630	208688	588795	652378	439293	454621	394354	508741
DL-2-Aminoadipic acid	7637.65	6502.63	740.284	7463.32	4948.47	5310.71	773.217	936.225	3168.78	7053.04	4889.08	2479.17	7262.66	869.219	2947.36	2602.73	1112.96	3254.43	4721.94	2518.58	2511.03	2786.11	12010.7	7169.39	2078.22	4427.76	2721.07	1257.58	1438.06	1272.03	1034.25	3027.9	2301.2	647.347	11845.7	7198.06	1877.91	1310.11	2093.04	2425.34	1692.85	4822.34	2228.65	1243.05	1950.56	6731.78	4709.24	3989.32	1074.06
DL-Glyceraldehyde 3-phosphate	255.83	769.829	1230.36	372.804	240.065	193.348	872.549	1102.77	875.103	108.693	318.06	51.0212	846.451	181.813	334.663	298.503	330.698	153.7	41.8194	195.153	378.546	124.197	198.167	142.38	68.7517	236.168	4791.7	454.211	223.833	199.727	1527.22	702.722	281.215	1099.59	909.779	561.398	281.676	158.273	205.128	381.519	1456.23	1475.71	152.508	275.145	272.312	208.045	1678.42	271.535	382.219
DL-Isocitric acid	1.12149e+07	1.04584e+07	1.05498e+07	7.15241e+06	7.25004e+06	7.35936e+06	1.15046e+07	1.1391e+07	1.14218e+07	6.28336e+06	6.36357e+06	6.64892e+06	1.44761e+07	1.46878e+07	1.55258e+07	8.06731e+06	7.57128e+06	7.87738e+06	1.66933e+07	1.68538e+07	1.80081e+07	8.70629e+06	8.83564e+06	9.05456e+06	1.81764e+07	1.83097e+07	1.82377e+07	9.18954e+06	9.66381e+06	9.40731e+06	2.1556e+07	2.30433e+07	2.30314e+07	1.06295e+07	1.07769e+07	1.11668e+07	1.19411e+07	1.22682e+07	1.15445e+07	9.01163e+06	8.27716e+06	8.50302e+06	1.25157e+07	1.23859e+07	1.33715e+07	8.08819e+06	8.32188e+06	7.6222e+06	1.6218e+07
D-Maltose	5039.17	4578.64	5210.37	4916.2	3876.32	3504.9	3739.55	3607.71	4457.92	4318.6	3130.74	3566.5	4183.72	2912.29	3571.21	4486.67	3657.28	3965.6	3393.61	3670.51	3081.79	4219.54	4243.75	4026.64	4111.78	3795.92	4136.24	3557.52	4019.6	4201.24	4329.57	3488.5	3791.72	4213.56	3000.73	4574.45	2707.95	3518.77	2479.69	3123.42	2796.59	3996.92	3061.47	3657.65	3175.94	3510.04	3960.72	3581.54	3338.92
D-Mannose	587156	592673	629708	599781	583796	535654	551475	518721	510593	519694	522012	555136	554881	540076	550330	512608	550519	553659	571441	547433	553458	521705	527888	537267	573690	557683	540335	500686	496618	473107	569554	536624	543652	605069	527241	571993	521224	550184	508580	505485	540820	489040	500488	525566	517724	442246	480087	482920	487399
D-pantothenic acid	946735	911293	899574	849055	871150	916373	912300	882336	851674	884768	1.00762e+06	932269	1.06291e+06	992265	1.05407e+06	975021	971936	961445	1.14538e+06	1.07032e+06	1.08639e+06	1.05399e+06	1.03179e+06	1.05517e+06	1.06858e+06	1.06362e+06	1.01461e+06	978812	995589	925294	1.12163e+06	1.14855e+06	1.17514e+06	1.12184e+06	1.09834e+06	1.08288e+06	1.42252e+06	1.41945e+06	1.28235e+06	1.31858e+06	1.22306e+06	1.19822e+06	1.41981e+06	1.40936e+06	1.51305e+06	1.41621e+06	1.46037e+06	1.37975e+06	1.50832e+06
D-Ribose 5-phosphate	75339.3	86535.2	68554.9	45783.1	46883.8	32834.8	82112.9	80583.8	99851.3	69115.2	64336.1	90141.1	99441.2	94316.5	78707.4	57398.6	70426.1	64412.4	82180.8	86282.2	88358.5	129671	64156.9	60365.4	69624.5	119813	112468	80427.5	77224.4	83669.9	111399	116663	79370.3	77287.7	76288	70590.7	133317	93248.6	132497	37128.3	54219.5	61021.1	69967.5	114129	166831	176466	69785.1	88293.7	125424
D-Ribulose 1,5-biphosphate	615.742	1071.85	1321.45	1126.19	854.366	1160.13	853.677	932.35	936.793	565.37	546.373	663.956	655.171	802.471	428.216	815.042	801.648	914.313	1079.67	972.254	733.017	1472.78	767.721	1245.78	930.506	577.033	797.832	1183.86	309.223	371.812	1313.44	1216.13	870.47	1052.66	1187.13	618.327	1292.68	1116.34	615.35	1254	116.779	799.522	1035.92	599.835	1486.86	742.978	465.211	747.773	1682.29
D-Sedoheptulose-7-phosphate	80911	69824.6	62805.4	53592.3	54718.6	53300.4	62798.5	61182.6	62457.6	71929.3	70838.7	70857.3	77690.7	81655.8	73744.4	114114	108396	101192	82651.2	73151.3	67789.4	98689.1	104939	100384	84639.4	80896.5	88816.1	114507	112948	113455	86024.7	81478	78083.2	79838	73831	75871.6	143290	128405	127418	90133.8	83423.8	89232.8	135673	128276	141786	107921	107381	117866	139584
D-Xylose	14272.2	9900.35	12510.9	13566.5	17871.7	7602.37	8890.85	11547.1	11163.1	13075.9	13671.8	10939.9	13203.1	10693	13614.9	13816.1	12045.1	6794.65	12262.5	7499.33	11864.8	11458.4	14190.6	12602.3	12255.5	12086.2	11356.3	13291.2	9287.17	10892.1	11435.2	16359.5	6465.79	13848.9	13868.4	10546	8103.74	9125.3	8924.98	10615.4	7236.86	7409.14	8052.55	11445.1	12609.6	10297.4	12444.6	9338.09	12928.9
D-Xylulose-5-phosphate	136173	122157	113367	85373.4	74515.6	58240.4	105496	128598	146791	124313	118855	126327	105818	145864	61074.1	122757	128810	82492.3	124393	120794	113323	90066.4	117295	102419	103170	140795	162178	169328	155784	167321	160598	163274	116094	162524	133338	144205	229977	200696	220782	70654.7	99997	110942	100713	205680	288531	161660	147579	145388	219304
Epicatechin	122.38	158.611	498.517	358.779	469.381	938.569	132.587	363.69	436.217	85.5951	60.3215	115.787	53.1899	308.845	110.354	85.7645	411.851	91.5207	211.379	201.402	527.814	563.211	285.648	472.216	645.006	180.197	254.712	533.342	357.516	118.184	360.226	276.072	196.249	202.477	347.228	712.41	149.712	420.466	362.097	58.8823	123.318	150.455	162.963	103.164	754.355	130.157	171.52	948.561	829.614
Flavin adenine dinucleotide	1538.7	1561.91	1729.73	1735.48	1285.75	1773.84	1074.33	1707.31	1443.52	1235.83	1488.99	1343.45	1838.79	1738.79	1524.52	1540.88	1633.15	1414.29	766.518	461.068	1388.53	746.129	745.404	1179.91	934.341	960.248	370.964	1003.89	219.04	820.405	1294.93	1279.77	1556.32	958.608	890.79	405.485	1735.66	1789.75	1513.8	1919.33	1831.39	1568.26	1223.35	1498.65	1908.22	1413.2	1507.1	1487.67	1276.19
Folinic acid	0.671751	0.464088	35.1905	0.526652	1.86757	0.499739	0.544149	22.0783	12.7864	1.42109	0.381602	28.5944	37.1523	1.76427	1.40709	0.472067	34.6886	0.655588	21.6993	6.7985	7.22639	63.2087	1.48999	3.42313	27.9609	0.607266	0.928662	14.2365	1.31522	0.395479	0.822972	16.01	34.4151	0.77569	3.94807	2.16426	0.875769	0.477906	7.45134	1.47577	1.92334	4.3673	0.405211	0.51309	1.31328	2.60435	7.79093	25.0161	1.79333
Galactonic acid	460185	417588	380756	394288	401868	412716	379379	399319	396292	432276	410448	413375	453308	459777	475305	473385	425909	438902	460802	431851	459279	417985	365683	370064	509867	485828	485192	412125	388640	433419	508915	537008	552858	343463	307950	335137	238887	243002	208891	204389	86902.4	189582	183859	216948	246961	189786	220294	182781	294722
gamma-Aminobutyric acid	32.0047	27.963	18.0964	36.2411	20.4676	29.8646	48.7595	22.6223	13.3657	42.8288	15.8397	23.1322	14.4738	23.9933	13.5694	15.6577	17.3629	0.948711	67.2672	14.4192	27.1573	36.4144	5.03909	17.6878	40.8052	17.4895	27.2611	16.0441	8.44349	48.5129	42.0728	28.0823	16.4071	10.3284	43.8747	53.5723	224.562	161.174	221.494	172.863	117.475	159.268	107.731	166.101	216.833	88.3314	177.065	105.934	74.4513
gamma-Glu-Cys	23455.5	26106.2	23263.7	45994.3	55314.1	43417.6	23035.7	27074.5	33219.5	84696.6	68156.2	76396.5	26183.9	30183.9	28808.5	49992.5	48673.4	54937.9	28133.6	24076.7	29451.1	25782.8	22959.2	24877.2	28552.5	28131.5	29610.6	25041.4	21363.4	31786.7	33710.7	35507.9	38254.5	15550	15905.4	20747.3	7454.51	12653.4	15511.6	23295.4	24966.3	26670.5	10749.2	5904.11	13922.6	29926	26956.5	29865	19054.2
GlcNAc	694.405	621.36	1075.08	784.4	815.423	295.403	893.243	695.432	872.204	726.649	730.681	492.606	311.496	1240.91	931.159	644.78	1018.91	538.09	1183.01	1037.37	789.838	944.403	686.719	503.112	836.838	1109.24	1051.36	618.823	936.353	516.835	1071.79	817.049	999.311	434.311	961.223	741.602	785.404	975.918	793.525	577.535	344.514	78.7538	549.911	855.916	446.758	710.302	394.075	469.043	848.687
Glucoheptonic acid	17449.1	16073.1	14612.6	15935	14413.4	12205.1	13975	14382.8	13577.3	12408.5	16974.1	12636.8	15618.3	12455.2	16133.4	14501	12561.9	14492.7	13849.9	12524.8	11518.3	14875.7	15776.1	13319.5	15511	14264.2	14579.3	13234.4	14684.9	11269.6	12157.8	13881.9	15914	12367.8	8818.53	12111.4	16046.8	15656.9	15915.6	16508.8	10532.2	10699.8	11517.7	13542.4	15088.2	15940.3	16719.5	12390.5	14966
Glutathone red	4.64645e+06	4.66212e+06	4.41514e+06	4.51552e+06	4.62672e+06	4.89478e+06	4.85442e+06	4.76848e+06	4.866e+06	4.90986e+06	4.69848e+06	5.02668e+06	4.81024e+06	5.04047e+06	4.8493e+06	4.55222e+06	4.71106e+06	4.53756e+06	4.97112e+06	5.02382e+06	5.02333e+06	4.11708e+06	3.79277e+06	3.9484e+06	5.16895e+06	4.96409e+06	4.9975e+06	3.97419e+06	3.67207e+06	4.29694e+06	5.2019e+06	5.11916e+06	5.14859e+06	2.89259e+06	2.9729e+06	3.12991e+06	2.57336e+06	3.5367e+06	3.80803e+06	3.38018e+06	3.54503e+06	3.82063e+06	3.52486e+06	2.23002e+06	3.81647e+06	3.80552e+06	3.74493e+06	4.03497e+06	4.02805e+06
Glyceric acid	11985.9	11145.6	9632.62	9027.22	8771.86	10523.8	9969.14	9253.41	9545.61	8662.25	9931.3	9696.05	13010.3	13060.5	11786	11953.6	11617.6	11745.5	13275.7	12488.3	13390.2	11850.7	11259.2	13085.6	13566.2	12966.3	12863.5	13463.9	12917.6	12573.9	16303.2	15835.9	15997.8	16335.6	17884.1	17390	19522.6	19616.4	18716.4	17313.3	9494.14	15743.5	20989.4	19416.9	19900.1	18143.8	16720.9	17200.9	22637
Glyoxylic acid	20.5887	33.652	16.0861	16.4139	9.19467	15.2927	18.586	39.8191	19.5754	13.4255	5.38496	16.0394	15.8826	4.57393	65.3525	7.01901	31.126	13.6939	5.4431	22.0554	38.2692	12.5975	9.7198	12.0002	10.1143	11.5309	22.0148	27.4009	11.8724	28.9339	22.8754	15.2729	9.93642	14.8005	18.6065	6.22965	5.32299	13.4797	22.7646	12.3023	7.1121	5.10914	7.02638	13.2502	8.38937	21.6827	15.9289	19.6216	16.0336
Guanine	22.9556	19.3627	32.0462	22.9131	21.7822	31.1134	38.0701	61.7094	13.7054	26.3083	27.0851	61.7954	25.5701	39.4108	17.2141	110.758	64.0528	25.6614	63.8923	28.8652	133.602	24.8277	11.7891	23.3226	12.2489	19.3102	12.2376	11.8304	68.2027	89.7884	154.571	47.9668	154.763	66.1591	60.3622	12.6412	55.2565	23.9942	35.8905	122.36	103.501	25.1836	61.8545	36.0638	265.369	20.5641	78.2998	54.8285	82.295
Guanosine 3,5-cyclic monophosphate	20.4039	6.22842	38.1252	15.2473	6.36936	30.6226	17.5156	12.5624	15.6913	11.4184	9.88472	13.2593	59.0631	15.6635	22.5952	431.315	20.0452	371.274	19.9722	18.9561	13.732	183.854	31.0597	17.5283	18.6914	420.357	20.8863	560.963	19.4831	444.273	473.795	26.0744	43.4953	721.21	873.961	36.2352	11.2592	22.9128	15.456	3.17841	7.70564	4.84393	16.4827	1.4226	13.9645	15.9209	9.19803	9.5513	13.0574
Guanosine 5-diphosphate	106.657	54.3476	285.312	231.041	144.651	106.695	51.6979	87.4826	85.5163	107.54	98.5569	67.2663	126.083	113.342	97.2387	205.762	66.8395	21.0613	39.7205	13.0774	20.2908	15.87	126.734	143.842	45.1265	101.305	110.882	23.6447	70.7531	10.9874	20.0963	51.5228	43.9265	26.2554	111.809	66.0296	151.603	282.406	42.023	64.8193	99.9782	39.6932	205.74	27.5443	177.433	97.0483	33.7371	156.729	48.3649
Guanosine 5-triphosphate	785.025	681.152	1661.79	717.431	786.181	1057.7	1551.72	1361.16	1471.49	676.48	632.173	866.555	444.978	771.965	1531.61	1398.11	1361.64	1317.39	558.584	602.269	818.873	283.687	886.25	683.3	1305.01	416.387	841.472	707.205	582.492	821.838	662.439	437.888	816.894	319.78	557.952	845.869	1639.5	3243.5	1741.42	1603.74	945.737	638.387	1394.44	2134.12	2060.62	1756.68	1397.14	1143.11	1292.82
Guanosine	6.92922	7.27799	7.62512	38.2586	20.3507	20.0649	11.8064	6.11267	13.3401	6.33199	23.1096	5.59509	14.8369	14.5689	6.36889	16.4812	5.25834	6.18578	16.479	7.79158	12.8272	29.2866	18.2147	9.03999	18.8967	7.70129	11.4354	9.87795	37.025	11.8041	5.93742	10.7492	15.3741	20.7583	7.30133	12.0655	22.7897	6.73742	8.28883	4.93242	11.2129	11.0436	21.5694	14.4996	4.51737	12.9767	12.2076	13.9682	2.51934
Homocitrate	31847.3	31982.2	30495.6	26624.5	27562.9	26955.7	27323.2	29054.8	27716.9	20396.4	23100.7	23382.4	32435.5	29914.1	31872.6	29005.9	28374	27807.1	28619.2	27983	27955.2	26985.1	29058.3	28177	28861.4	31282.8	30165.6	27771.9	26886.3	26543	29132.9	28672.2	28607.8	31632.9	30028.5	27630.3	26703.9	29041.2	27151.3	28381.8	24331	18668.3	27774.2	26082.1	30389.4	29110.5	29828.6	28905.1	26379.9
Hypoxanthine	28570.7	29649.5	26191.7	30197	31525.2	22701.5	22937.9	24091.3	26680.1	22104.4	33871.1	26225.8	28060.9	19592.1	25038.4	22844.8	17637.8	25667.8	14653.2	10552.3	11942.6	12553.2	12555.7	10330.1	6910.13	10279.9	10304.2	8956.68	9939.81	9382.41	3828.65	5466.09	4871.88	6705.99	4006.33	5079.27	23047.1	25444.8	29342.5	24871	15163.1	18553.1	15012.1	14961	18584.4	21625.2	20357.8	15431.3	9452.63
Indoline-2-carboxylate	109.97	160.57	232.6	311.815	126.004	98.0704	52.1695	54.2462	180.141	307.58	92.6157	202.912	174.236	131.373	88.9907	382.392	107.657	75.796	166.839	240.17	164.236	249.534	449.996	106.325	220.815	163.936	236.818	140.011	163.87	401.567	100.419	168.86	196.119	1526.36	87.1784	173.99	129.264	241.686	270.779	250.933	212.469	182.492	128.608	215.376	293.656	770.795	252.112	253.658	197.08
Inosine 5-diphosphate	282.324	196.79	300.98	441.838	122.185	155.185	161.877	114.549	232.857	94.0623	300.651	297.722	434.693	307.12	597.914	87.803	168.974	228.294	369.651	256.084	518.759	189.481	82.5322	534.816	312.012	591.666	157.295	254.707	159.32	248.218	120.478	179.058	172.703	133.301	90.5933	250.648	222.81	355.062	512.549	91.3205	94.6434	257.448	281.344	248.153	495.666	125.102	72.7455	59.1887	860.205
Inosine 5-monophosphate	5846.03	12577.1	14297.8	11068.1	11845	16741.1	4928.65	16082.7	13346.7	6861.42	6228.77	5068.17	7359.24	16917.4	21839.6	14237.1	12763.4	11723	4870.79	5651.7	8462.82	6964.49	8404.71	7583.65	5113.07	7949.44	9198.87	7951.12	7588.34	6347.45	4586.25	4191.78	4775.62	5263.23	4944.8	5078.43	7730.57	31415	33888.6	11478	8919.17	19188.6	5513.45	7378.07	6984.19	6933.22	7502.77	7264.19	10226
Inosine 5-triphosphate	24091.2	27123.3	31400.7	20972	17654.5	23737	31126.3	26859	32195.3	20962.8	20655.1	22778.4	21370	25258.8	31421.9	30243.9	27047.5	32428.5	15651.3	14946.9	25613	15325.7	26568.5	25535.7	31731.7	22901.4	26410.5	21073.4	22625.7	21582.2	20949.7	23903.9	27111.7	15860	16892.4	21017.7	38989.7	49242.3	32338.1	38923.9	26311.4	25538.8	29062.3	38722.9	43070.2	35086.1	36222.4	33459.3	32069
Inosine	12.3069	47.7368	3024.78	8.01484	990.609	10.6968	11.429	21.3273	12.0226	19.0369	3.06885	30.5403	3.41136	8.62312	2.35761	12.4789	6.63057	6.73092	3.10884	26.876	10.2441	21.1248	63.3106	14.2294	18.0344	21.6718	3.35035	8.57267	25.0387	41.7971	14.7756	48.3232	4.22143	12.6504	29.8903	30.4432	27.252	2.42693	0.986914	12.2333	571.897	3.03275	4.11091	5.42679	2069.84	12.4446	807.522	21.5173	3396.29
Isopentenyl pyrophosphate	13.3249	63.6401	21.8875	16.3791	6.86797	66.7977	11.031	25.5305	59.5229	94.3934	10.8577	57.644	94.1493	28.2596	20.1078	74.5971	43.0901	62.2403	25.3992	87.4637	10.3431	125.05	35.747	11.6987	145.18	74.7346	35.8718	95.0826	35.5312	37.1225	93.4056	35.1532	62.5793	44.8216	27.7727	46.7513	11.6336	105.444	23.3407	12.1883	28.9653	80.1941	6.44795	40.2523	29.25	46.6908	14.5766	37.4672	43.06
Isopentyl acetate	141287	144898	141248	93077.1	96070.8	105519	148877	155012	153814	81921.7	89181.9	88264.6	190154	199762	209692	94620.3	102698	93116.3	215081	230523	243501	100741	114298	119878	235525	240531	241564	125543	126352	130428	275164	296852	297009	146545	143616	145361	162577	164807	161731	113956	103885	116265	170154	174414	152309	108532	105805	100396	208026
Itaconic acid	236278	203398	206425	230358	207907	201352	210911	204836	183385	189051	224863	201339	259455	246728	248395	233752	218506	224611	254826	264897	253001	248958	242563	255946	245471	251164	208470	233628	242099	236637	230948	235917	250068	262898	239374	248345	257939	212096	217254	231585	209153	180506	229943	188113	234967	203001	218918	194253	255944
Ketoisovaleric acid	71.2439	91.2629	134.626	353.999	31.2324	71.7357	23.9742	105.521	29.8522	464.796	95.1716	229.37	155.302	185.981	42.7596	279.552	47.7777	177.894	48.1999	255.766	59.0567	62.229	54.636	140.881	141.335	13.2338	74.8451	194.683	196.965	331.352	78.7376	233.275	128.052	320.376	124.128	36.9751	198.263	112.417	18.4857	25.3329	128.401	28.0021	89.9665	232.147	126.353	62.7701	106.133	494.083	101.498
Ketovaleric acid	86040.2	98438.4	98700	91521.7	64974.3	100136	87094	97076.7	93832.6	95646	81798.2	85769.9	97838.1	108276	111632	104917	94083.5	85603.2	103476	108836	105327	108049	107480	97392	98460.9	95736.4	87963.4	102471	108433	98000.4	91686.6	83315.7	97725.1	82617.3	92027.2	62677.5	119513	131172	111003	118628	116378	118208	122583	119790	124060	123252	122948	119323	128026
Lactic acid	1.16446e+06	1.14809e+06	1.11401e+06	1.16913e+06	1.15129e+06	1.16521e+06	1.13189e+06	1.16419e+06	1.16598e+06	1.25556e+06	1.27952e+06	1.25242e+06	1.37739e+06	1.39279e+06	1.44801e+06	1.55647e+06	1.52825e+06	1.56091e+06	1.51091e+06	1.51336e+06	1.65208e+06	1.78441e+06	1.76668e+06	1.74904e+06	1.61169e+06	1.59031e+06	1.59035e+06	1.84666e+06	1.8127e+06	1.82132e+06	1.75158e+06	1.83344e+06	1.81017e+06	1.97621e+06	2.03873e+06	2.05566e+06	1.26211e+06	1.2845e+06	1.27263e+06	1.31699e+06	1.28143e+06	1.26391e+06	1.24627e+06	1.2983e+06	1.30954e+06	1.41739e+06	1.44998e+06	1.37416e+06	1.52162e+06
L-Arabinose	14272.2	9900.35	12510.9	13566.5	17871.7	7602.37	8890.85	11547.1	11163.1	13075.9	13671.8	10939.9	13203.1	10693	13614.9	13816.1	12045.1	6794.65	12262.5	7499.33	11864.8	11458.4	14190.6	12602.3	12255.5	12086.2	11356.3	13291.2	9287.17	10892.1	11435.2	16359.5	6465.79	13848.9	13868.4	10546	8103.74	9125.3	8924.98	10615.4	7236.86	7409.14	8052.55	11445.1	12609.6	10297.4	12444.6	9338.09	12928.9
L-Arabitol	3432.75	3286.75	3442.81	3970.86	3241.38	3841.31	3493.62	3226.12	2737.25	4125.25	2906.5	3522.71	3011.36	3482.39	1288.11	2958.24	3786.8	4042.58	3388.67	3144.81	4344.86	3288.18	2541.29	3288.19	3535.91	3749.6	3726.54	1726.1	4338.59	3373.17	3927.62	3689.77	4046.84	4139.97	3595.33	3939.16	2836.82	2673.58	3455.85	2532.69	3006.19	3427.51	3917.36	3298.16	2620.75	1772.79	2116.3	3580.41	2776.9
L-Arginine	15654.8	20094.8	20038.9	19243.3	15890.1	16286.3	15940	15144.4	18267.3	20811.3	18410.5	17561.5	14062.1	19958.3	21431.8	19465.9	18773.7	19072.2	14520.6	12848.3	17864.8	18948.9	18225.2	17959.9	14083.3	15270.2	16697.8	24897.3	18264.3	18814.1	15062.3	15823.2	12918.9	21737.8	20346.2	21285.8	17864	20842.8	21808.6	17740.8	23742.3	17907.3	22068.1	19069.3	18044.7	24086.1	19344.4	20359.7	21088.2
L-asparagine	389.598	740.201	1166.98	1024.07	475.251	436.369	1124.69	889.909	1062.9	1329.28	1018.01	1174.42	445.622	631.069	372.853	2518.97	1829.67	2419.29	678.244	410.799	937.976	2504.99	2145.21	2615.5	669.153	826.418	974.459	2450.8	2050.55	2426.77	617.585	1089.47	1416.47	2513.94	2321.23	2669.61	602.64	746.989	681.821	934.212	619.013	1045.98	648.088	617.645	967.098	1892.99	2310.94	2035.27	587.453
L-Aspartic Acid	565442	539312	446972	317389	291640	322217	536436	557778	558563	393028	418145	435034	557806	530429	574615	367586	344354	359776	585005	525922	563212	273246	291421	291422	579839	545395	561156	252681	241851	258895	486960	477082	517783	116999	122140	133360	967197	967390	1.0291e+06	962308	578066	866067	1.01204e+06	965328	1.04688e+06	1.14097e+06	1.02009e+06	1.04857e+06	1.01929e+06
L-Canavanine	69.9218	18.6833	37.2248	8.29486	42.4873	42.9501	12.0267	25.0934	29.3398	18.0414	79.4844	13.1441	12.8491	1.27667	34.6983	12.422	76.4998	96.4377	36.0641	9.23146	0.330191	22.4186	27.3487	32.5766	25.9715	22.8807	75.2918	81.6976	32.6421	84.0892	147.708	98.3624	39.465	72.1367	23.4349	45.0393	17.6856	20.3495	84.2808	27.4082	29.3789	105.011	36.7877	62.897	85.8969	133.152	33.0166	89.9605	57.7649
L-Carnitine	1404.74	1121.75	1162.15	1106.63	1385.78	811.279	1095.3	1132.44	1062.11	806.522	1153.09	1511.86	808.736	1537.48	1033.8	690.154	645.772	863.751	1205.75	1222.86	926.752	933.917	981.809	587.273	989.74	1165.52	968.563	731.822	916.553	750.284	1301.09	961.466	905.526	576.767	32.0313	430.809	1806.33	1680.6	1429.35	1187.87	1143.31	1531.33	1423.72	1381.92	1362.1	1125.72	988.583	911.939	1270.73
L-Citrulline	2598.49	1949.23	2999.17	2185.08	2198.9	2308.06	2112.07	2347.7	2823.26	3549.41	2984.8	2854.39	2912.66	3036.66	3406.1	2986.41	3290.75	2854.11	2589.6	2787.36	2891.1	3436.65	3294.99	3047.95	4252.27	2837.7	2810.04	3896.7	2744.66	3936.88	3486.41	2699.55	4570.09	4607.15	3150.61	4533.15	3528.16	3349.81	2373.92	3690.98	3537.48	2228.48	4377.65	2305.55	4052.9	3222.79	3024.62	3266.15	3124.93
L-Cystathionine	626.348	851.66	551.907	642.65	674.095	569.781	735.791	603.65	864.711	937.56	532.647	725.409	463.989	597.026	699.943	1056.7	810.975	951.976	736.06	783.844	607.591	612.454	570.592	599.811	785.568	839.087	251.377	829.64	921.475	702.877	501.292	585.94	605.241	436.944	230.029	459.188	367.283	114.865	332.837	267.843	335.756	119.168	87.2643	206.926	209.195	420.561	177.518	277.696	632.411
L-Cystine	142.273	88.1571	122.375	209.466	302.847	254.249	224.435	223.892	127.172	272.383	203.102	205.414	162.817	262.099	328.616	309.527	185.077	249.081	148.694	189.029	228.397	227.994	192.082	79.4308	255.416	210.25	309.707	239.091	214.932	170.197	191.909	292.06	221.763	611.848	331.073	259.487	152.141	291.084	82.2991	132.832	305.565	233.591	110.878	156.582	383.877	74.0851	314.524	292.514	210.747
L-Dihydroorotic acid	940.132	1008.06	842.137	785.245	644.655	731.084	1290.34	3333.51	2663.16	1808.48	887.923	2115.61	1465.85	1764.81	1181.27	1172.44	723.244	599.766	2019.19	1757.12	2027.6	1445.86	940.984	908.447	2472.29	2817.89	2420.73	2000.29	1614.02	1124.73	2240.01	7379.63	3871.06	749.966	1486.67	2610.71	2584.07	4096.03	7072.89	5504.52	3628.48	7889.81	3873.94	8099.16	4711.22	7729.14	4450.65	1113.3	7201.58
L-Glutamic acid	1.66586e+06	1.62115e+06	1.67932e+06	1.90582e+06	2.03728e+06	1.8167e+06	1.49448e+06	1.50941e+06	1.54812e+06	2.12331e+06	2.02701e+06	1.9391e+06	1.78637e+06	1.67067e+06	1.81879e+06	2.0596e+06	1.95075e+06	2.00135e+06	1.65655e+06	1.58706e+06	1.67927e+06	2.00668e+06	1.87535e+06	1.79508e+06	1.70466e+06	1.68729e+06	1.71189e+06	1.91242e+06	1.8844e+06	1.88839e+06	1.61266e+06	1.74865e+06	1.74586e+06	1.75385e+06	1.59159e+06	1.666e+06	2.17561e+06	2.13355e+06	2.01712e+06	2.46031e+06	2.69392e+06	2.30756e+06	1.90577e+06	2.00881e+06	2.14373e+06	2.89587e+06	2.94876e+06	2.66585e+06	2.20028e+06
L-Glutamine	199805	218226	255779	288289	323345	225804	267589	264182	309808	441735	290903	313135	290837	243470	259903	315937	279963	341203	294782	222425	263173	317271	323970	340526	243836	231863	249937	444410	313218	356254	280323	276286	251185	305799	247779	332140	301712	274122	344897	279513	257189	214608	274102	244946	323856	560838	238186	407464	334376
L-Gluthathione (oxidized)	2.44659e+06	2.38475e+06	2.44179e+06	2.52063e+06	2.49386e+06	2.61527e+06	2.43328e+06	2.32279e+06	2.14293e+06	2.4435e+06	2.50205e+06	2.55038e+06	2.27237e+06	2.23319e+06	2.22792e+06	2.61658e+06	2.74907e+06	2.62469e+06	2.26872e+06	2.24623e+06	2.15112e+06	2.61713e+06	2.7413e+06	2.71674e+06	2.1363e+06	2.15592e+06	2.11657e+06	2.73147e+06	2.70191e+06	2.59675e+06	2.13928e+06	2.11764e+06	2.10175e+06	2.77856e+06	2.68731e+06	2.7308e+06	2.26953e+06	2.02734e+06	1.99158e+06	2.29224e+06	2.2644e+06	2.32061e+06	2.12169e+06	2.27944e+06	1.98581e+06	2.42114e+06	2.37481e+06	2.3663e+06	1.95856e+06
L-Histidine	7229.95	9480.05	10444.9	10396.5	9935.41	11422.6	10903.3	10488.2	8771.07	12629.4	8528.23	7836.43	7838.61	9739.35	6409.73	12391.6	8272.78	11633	9620.1	9957.04	9901	11588.2	10314.7	11389	8487.55	8735.36	6893.25	9863.2	12208.8	9177.97	8860.32	8889	8801.91	11650.8	13993.1	11370.6	12163.7	10494.8	9079.43	11665.7	9914.24	11403.4	10748	11866.4	9596.12	10281.8	9540.34	11578.4	7179.96
L-Homocysteine	65.3823	32.6817	75.5118	20.8028	126.223	22.8454	26.1418	60.2794	53.2402	77.3924	44.2477	41.4262	60.6245	31.0327	27.7361	171.568	60.5998	37.1721	70.5738	57.7906	8.88013	89.3121	62.2541	16.1021	117.934	22.626	16.3773	30.0103	34.6045	34.5823	28.8089	15.7117	153.018	135.299	52.4462	49.1503	54.2317	21.8512	31.6568	67.6894	28.9799	98.5791	11.7043	32.5652	18.999	46.3221	50.0544	33.336	24.3705
L-Homocystine	26.3273	57.212	33.3706	53.8055	52.6341	23.3809	28.4436	54.8895	23.8658	26.2845	67.405	80.7769	68.9055	37.6368	82.4878	38.6191	12.662	35.127	1081.22	13.043	22.4971	82.442	56.0375	28.855	9.58154	82.0204	61.993	80.7329	95.5877	45.8874	37.7933	22.6554	45.8221	58.3425	29.8355	49.3232	42.9713	51.9544	23.6653	39.57	1304.77	28.3258	12.7406	11.2609	110.936	40.4591	104.942	40.9489	70.6985
L-Homoserine	90.7486	178.744	115.975	41.7307	34.9636	55.5724	44.2345	123.798	119.874	143.936	46.0005	54.7266	40.4835	93.4301	73.9252	148.134	159.983	171.47	102.124	324.591	102.593	144.32	173.15	94.4641	62.77	164.392	14.9373	236.571	59.8355	281.481	192.134	360.466	175.729	229.458	94.3783	167.101	122.212	16.4005	104.772	74.3276	175.924	146.673	27.946	131.014	210.022	261.126	90.1486	164.067	171.817
L-Hydroxyglutaric acid	247905	232113	226337	173933	179841	181204	221668	225856	220630	147909	152566	151510	271147	266061	282667	177046	171924	167110	283588	267147	274037	180777	177404	184341	276707	274265	266916	183128	185637	175773	271927	294878	288962	199817	196364	195532	242517	243520	231921	172817	163944	161795	235105	236501	248112	140567	142299	140434	262610
Lipoamide	24.538	49.0034	15.2074	7.90878	17.6534	282.492	20.8062	26.148	11.078	27.2711	22.2497	53.7895	25.1245	24.2464	28.6925	15.0204	15.4809	16.4344	21.3702	341.319	14.0684	21.4012	26.5389	54.5767	29.0955	22.2469	69.2362	47.0502	34.9039	41.6754	325.01	16.8565	11.7983	32.5755	16.6182	19.8976	13.9432	19.1763	30.5434	8.5702	450.858	140.159	23.3312	14.8068	31.095	41.3162	27.8198	15.9115	63.4667
L-Isoleucine	16455.7	14894.7	13574.1	15078.4	15367.2	12321.8	12681.2	13737.8	14321.3	16375.7	16780.7	14503.8	17756.8	13588.1	17306.1	17873.6	15484.6	19405.9	17182.5	14174.8	16570.1	17167.5	17308.8	15735.8	14660.5	15976.2	16132	17556.2	17472.6	18667	14173.3	17283.1	16888.4	17148.7	16017.1	17501.7	16930.1	18263.1	17944.7	17678.8	14163.8	7708.01	12814	15469.6	17642.8	20703.2	18657.6	7680.31	18155.6
L-Kynurenine	2286.56	2199.48	2078.34	2102.05	2044.32	2044.73	1548.38	2176.76	1956.02	1998.7	1696.37	1297.84	2704.05	2480.44	2785.32	2448.22	2733.49	2548.33	2625.5	2435.45	2849.27	2718.94	2905.75	2904.74	2732.31	2310.9	2514.42	2873.26	2772.11	2713.76	3016.99	3033.64	3240.54	3272.34	3067.24	3324.93	3084.45	2761.72	2824.87	2823.75	2254.16	2500.17	2688.7	2562.54	2653.41	3095.05	2894.91	2809.69	2752.54
L-Leucine	16455.7	14894.7	13574.1	15078.4	15367.2	12321.8	12681.2	13737.8	14321.3	16375.7	16780.7	14503.8	17756.8	13588.1	17306.1	17873.6	15484.6	19405.9	17182.5	14174.8	16570.1	17167.5	17308.8	15735.8	14660.5	15976.2	16132	17556.2	17472.6	18667	14173.3	17283.1	16888.4	17148.7	16017.1	17501.7	16930.1	18263.1	17944.7	17678.8	14163.8	7708.01	12814	15469.6	17642.8	20703.2	18657.6	7680.31	18155.6
L-Malic acid	7.86101e+06	7.63703e+06	7.1941e+06	6.0868e+06	6.14743e+06	6.3142e+06	7.32938e+06	7.586e+06	7.35981e+06	6.79026e+06	6.39665e+06	6.47564e+06	7.84532e+06	8.0879e+06	8.45169e+06	7.82534e+06	7.6226e+06	7.74785e+06	7.57028e+06	7.46887e+06	7.5394e+06	8.03385e+06	7.861e+06	7.8261e+06	7.94538e+06	7.87725e+06	7.70129e+06	8.35542e+06	8.22096e+06	8.438e+06	6.79605e+06	7.1333e+06	6.98394e+06	6.14603e+06	6.40203e+06	6.45681e+06	1.03085e+07	1.03322e+07	9.54303e+06	9.25087e+06	9.0006e+06	8.63634e+06	9.17806e+06	9.47699e+06	9.98819e+06	9.79899e+06	1.00051e+07	9.23668e+06	9.98709e+06
L-Methionine	497662	494537	404061	527818	540103	390454	395833	423179	511964	539632	618262	495014	620311	521145	646744	678438	522113	651552	565287	450968	577931	636447	646194	551161	497020	529393	544104	647139	672548	680734	501018	578125	586930	529874	441088	608811	642161	616033	763002	731127	413477	499357	414146	526929	663272	897547	804930	606007	665021
L-Phenylalanine	1.20639e+06	1.17509e+06	1.0943e+06	1.20246e+06	1.14967e+06	1.17997e+06	1.11152e+06	1.09466e+06	1.09491e+06	1.17785e+06	1.3792e+06	1.21436e+06	1.37145e+06	1.27453e+06	1.38193e+06	1.45499e+06	1.4019e+06	1.42939e+06	1.38593e+06	1.27863e+06	1.31488e+06	1.46553e+06	1.52059e+06	1.54437e+06	1.35702e+06	1.31823e+06	1.28667e+06	1.54135e+06	1.52452e+06	1.46275e+06	1.33828e+06	1.38345e+06	1.4168e+06	1.48827e+06	1.47673e+06	1.56698e+06	1.46293e+06	1.48318e+06	1.4629e+06	1.56455e+06	1.0843e+06	1.3703e+06	1.4064e+06	1.43699e+06	1.57126e+06	1.71646e+06	1.65058e+06	1.59852e+06	1.56528e+06
L-Proline	801.772	379.904	1084.89	535.047	713.102	589.188	1232.94	1319.08	1208.09	958.401	851.882	954.511	1019.59	883.259	1300.2	561.542	468.602	584.714	1477.28	1865.9	1455.62	506.095	363.231	619.688	1907.39	1730.69	1206.86	43.6106	449.784	649.296	2044.1	1900.52	1729.09	549.588	693.14	395.382	2381.72	2053.78	1552.02	1253.88	1141.08	236.721	1559.27	2295.12	2101.32	1521.91	1374.44	1730.36	2319.04
L-Serine	33853.4	40574.4	28537.7	41425.9	47215.2	32544.3	39512.9	34221.5	48021.4	52865.2	54509.3	38481.6	35838.1	30237.6	40846.2	52615.4	45225.5	48748	30563.9	26386.1	32937.7	51538.9	63532	41516.1	27961	31488.5	33599.9	45740.6	43268.7	54973	22640.3	24234.9	28805.3	37327.5	32218.7	36375.4	38972.4	41177	47006	46169.9	49683.6	37161.7	41596.3	49383.8	37198.9	53856	60176.9	49272.6	33451.5
L-Sorbose	553972	592673	629708	599781	583796	535654	551475	421855	510593	519694	522012	555136	554881	540076	550330	512608	550519	484318	507420	547433	553458	521705	527888	433862	573690	557683	540335	500686	496618	473107	467491	536624	543652	536005	527241	571993	521224	550184	508580	505485	540820	489040	500488	525566	517724	442246	480087	482920	487399
L-Threonine	128636	124214	120797	131226	130157	121002	130082	121472	140500	169040	139579	140532	133632	127517	126588	157233	173721	176517	134591	129084	144638	165085	161673	152247	140808	146524	126105	193289	187821	176764	154034	164887	156378	200521	170093	177811	145554	132351	153404	166184	171717	136736	137383	164776	138618	177290	200955	192434	201613
L-Tryptophan	592197	563424	544448	588898	569401	604727	558344	542260	528601	614604	651092	617809	632893	594282	635087	681915	691105	677581	622761	600270	612465	708994	714643	721312	605621	600645	589582	715253	714542	696271	574051	588305	605316	684328	676578	699662	663681	677874	654069	703412	613605	657979	662161	657721	690349	780844	749665	743784	719352
L-Tyrosine	493973	497101	435101	504958	560791	366657	393848	420844	529023	533481	638727	463870	678373	539057	691338	662009	470075	624505	606968	461514	627842	670912	659421	545788	517528	562423	600014	659163	689838	715125	540980	678214	659591	609846	511566	660527	574873	570553	693188	611125	386747	407647	345428	470494	610562	782910	719459	482668	606722
Maleic acid	8020.44	8673.47	8434.4	8662.86	7599.49	9288.95	11812.1	9371.95	7353.07	10121.5	8211.39	10157.2	10451.2	9531.85	11251.1	8545.28	10354.3	10179.8	11985.4	12299.6	9535.05	8622.97	13468.1	13134.8	8850.16	11525.3	7675.2	7342.9	12256.3	12205.5	9143.54	10211.8	9912.86	8627.26	12709.4	11424.4	12943	9401.56	11190.4	10246.1	8704.26	8243.1	10977.6	8648.02	11365	13194.9	7920.33	10779.7	13148
Malonic acid	123941	112179	110597	113508	115649	110081	118003	107033	104789	107428	100752	138289	124820	124563	132723	127842	127407	131174	128497	125885	135171	132513	126905	124035	136815	131580	132350	122455	134395	126323	135664	146051	144466	128804	125932	123840	119198	110844	105201	111608	102448	105350	120232	102894	117315	111697	106600	97738.3	123269
Melibiose	737.612	659.487	469.217	423.821	336.512	166.425	497.628	389.662	428.545	404.456	338.004	484.789	808.202	767.087	262.011	335.003	414.852	352.667	277.226	295.607	481.033	956.47	556.064	644.526	631.456	904.287	677.812	357.734	798.647	187.951	171.825	590.639	330.055	794.701	666.789	476.483	878.334	421.014	473.103	539.947	915.877	500.587	313.293	123.68	227.356	391.677	240.494	100.628	250.956
Mevalonic acid 5-phosphate	8193.09	8806.46	9245.24	9199.94	8870.94	9638.44	8255.67	9428.54	8483.96	9528.47	9812.79	8291.4	8761.33	8312.74	8253.99	7661.98	8595.88	9481.95	9045.78	8865.99	7738.78	9213.5	8360.55	8231.68	8509.24	8469.05	8290.77	8360.95	7707.42	8983.07	9337.32	8135.95	8393.7	8151.9	8169.39	8506.34	9113.96	8537.28	8658.52	8770.4	9796.19	9993.51	8766.46	7661.43	8647.94	8955.34	8632.26	8824.72	7553.2
Mevalonic acid	247974	234093	226469	175168	180020	181331	221668	225680	220602	148433	152757	151510	271147	268578	282961	177168	171993	167115	284312	267147	274019	180802	177105	184502	276291	274265	266980	183118	185444	176157	272108	294869	288962	199963	196418	196479	242512	244142	231967	172779	163944	161797	233007	235788	250092	139864	142299	140500	262097
m-Hydroxybenzoic acid	1470.76	973.862	1004.93	705.486	1035.75	1046.38	782.467	947.192	1135.89	791.269	1350.64	1160.19	1356.71	1229.83	929.376	1174.92	1583.05	785.953	1098.13	1585.74	1174.48	1566.1	1320.16	837.758	1044.04	1405.33	1198.71	1345.87	1211.86	1360.65	1348.93	1348.19	1410.7	1569.72	1150.62	1598.2	1070.98	1098.85	1084.6	919.478	1175.55	1272.46	1395.65	1027.86	1059.58	1269.01	1447.44	1175.79	1049.84
myo-Inositol	8.56787e+06	8.59161e+06	8.86316e+06	8.70568e+06	8.4191e+06	7.55291e+06	7.65166e+06	7.83107e+06	6.87709e+06	7.2867e+06	7.77099e+06	7.933e+06	8.20282e+06	8.0783e+06	8.20273e+06	7.61408e+06	7.96014e+06	8.10761e+06	8.10111e+06	8.30247e+06	8.02561e+06	7.65639e+06	7.69917e+06	7.44934e+06	8.26066e+06	7.98848e+06	7.96527e+06	7.28666e+06	7.1435e+06	6.66966e+06	8.2085e+06	8.52999e+06	8.02135e+06	8.53696e+06	7.08647e+06	7.85196e+06	7.60484e+06	7.94986e+06	7.58252e+06	6.70311e+06	7.38672e+06	6.70201e+06	6.67087e+06	8.28791e+06	7.58298e+06	6.69225e+06	7.01758e+06	6.95284e+06	6.98943e+06
N-Acetyl D-galactosamine	694.405	621.36	1075.08	784.4	815.423	405.599	893.243	695.432	872.204	726.649	730.681	492.606	814.363	1240.91	931.159	644.78	1018.91	538.09	1183.01	1037.37	789.838	944.403	686.719	503.112	836.838	1109.24	1051.36	618.823	936.353	516.835	1071.79	817.049	999.311	434.311	961.223	741.602	785.404	975.918	793.525	577.535	344.514	710.872	549.911	855.916	446.758	710.302	394.075	469.043	848.687
N-Acetyl-alpha-D-glucosamine 1-phosphate	60091.1	62029.8	56344.8	36878.2	38578.6	37867.3	55066.9	56556.2	50448.8	62342.7	55127.3	53279.3	65159.8	67926.4	69456.3	64682.9	63615.6	62967.6	70450.6	68331.9	75861.8	57606.3	59186.8	59963	69522.9	70846.5	70321.9	53667.1	54454.1	57073.6	63082.2	64072.9	54023.9	37397.9	33049.9	42576.5	94857.1	91452.9	87150.5	66379.2	49692.2	61257.3	74458.8	83277.5	86907.7	96263.8	100995	82906.8	106504
N-acetylaspartate	1284.9	1008.67	1220.73	991.342	1104.75	883.007	328.413	702.048	1028.35	563.416	623.216	1044.72	1162.91	1043.52	692.79	1047.89	1427.04	1026.86	1581.99	1156.02	1154.76	609.801	1093.14	1235.45	1273.66	1349.94	1132.26	1296.46	895.071	1108.42	1309.8	1568.65	1248.94	1365.36	1272.42	1248.88	1439.49	1840.62	1946.14	1711.72	1127.08	1160.88	1028.8	1638.02	1384.32	1510.54	1603.58	968.213	1849.85
N-acetylaspartylglutamate	274.719	802.022	52.0098	270.307	853.892	133.492	115.686	478.424	430.937	537.671	88.0841	299.368	422.827	494.204	1692.7	417.148	521.427	129.577	246.133	37.591	630.253	370.412	524.432	319.951	887.576	446.883	848.818	160.279	472.821	117.626	888.171	682.215	69.9452	859.71	725.892	211.576	2327.11	409.329	2082.8	226.683	1497.1	279.982	407.062	188.593	183.057	181.971	1700.25	605.495	250.594
N-Acetyl-D-glucosamine 6-phosphate	26226.5	23854.7	20512.9	18238.8	20215.7	17297.3	14045.5	19250.1	17816.3	13728.6	15781.2	12254.6	25350.9	24828.3	26131.6	22471.6	17135.8	19665	19917.7	18155.3	20592.4	14586.3	14011.7	12100.3	26456.1	25401.7	25723.8	16486.7	15952.2	18074.3	20913.1	20286.8	17164.8	13791.8	12797.5	12603.6	50200.6	46605.3	47958.9	36857.3	34443.9	32327.6	34120.9	34944.8	36680.3	32007.4	34588.9	30624.3	44053.1
N-Acetylglutamic acid	8376.41	6893.47	7221.32	6045.84	7331.44	7354.04	7298.64	6714.57	7250.25	8287.66	6537.11	8084.48	7620.35	7455.67	7573.18	8916.96	9575.3	8724.16	8573.18	8125.46	7605.98	8229.9	7973.01	8502.76	8888.81	7346.35	7644.14	8757.45	8086.97	9293.79	8721.48	9393.25	8597.11	6183.12	6007.66	5363.15	14218.5	14339.8	14156.4	14656.6	14069.3	13915.8	14288.9	14499.4	14638	15663.5	16002.2	14911.5	16401
N-Acetylneuraminic acid	9230.04	8451.71	8411.44	7624.56	8140.2	8657.25	7921.74	7641.06	7823.36	8075.6	8424.2	7609.27	10262.6	10207.5	10187	9327.58	9146.14	8865.8	10372.9	9784.69	10475.9	8641.07	8606.69	8870.75	10371.8	10379	9985.01	8652.52	9184.53	9059.74	10507.6	10831.1	10164.1	9789.35	8760.48	9841.05	9952.28	10186.4	10051	9243.34	13311.2	8995.45	8565.22	10321.6	10644.6	9217.37	9514.11	9787	11370.5
NADH	4716.65	8049.44	4294.6	13132.9	11782.3	9921.8	4254.44	2447.61	1898.82	11047	11656.7	7638.18	4955.09	6987.43	6796.99	15244.5	14984.5	13604.8	4100.62	6157.43	6030.49	12101.9	13326.4	14518.5	3432.49	3826.43	4138.86	10523.3	12897.3	11813.1	2843.68	2201.15	1911.67	8874.1	6159.78	6021.19	4275.17	2223.26	907.927	6664.61	5377.53	878.535	1174.07	1372.41	1970.3	6016.72	7209.32	10080.9	1420
NADPH	1427.96	1752.66	1473.12	1420.48	1244.77	1209.88	1406.82	1575.7	1809.39	1225.66	1402.74	1335.36	1195.89	1422.13	1264.09	1312.85	1275.41	1179.16	1250.97	1667.47	1537	756.218	1033.52	1213.1	1381.61	1510.56	1643.91	1241.56	1245.2	913.546	1451.13	1547.29	1370.34	721.279	632.598	857.965	1742.8	1761.91	1306.37	1620.91	1312.66	921.393	1188.71	2232.01	2046.28	1516.21	1398.86	1311.79	1377.08
N-Carbamoyl-DL-aspartic acid	231564	225803	197505	155896	157079	167198	337716	352492	325139	210096	165504	157501	396800	431687	433511	326241	295195	289056	605374	588968	591806	342766	330747	313714	520755	499107	471959	310134	272977	283581	559585	591398	601650	210230	201862	218917	570071	529282	455386	408042	358134	330849	612494	553653	576456	384246	361537	333329	672331
N-Carbamyl-L-glutamic acid	426.485	723.596	313.008	937.038	805.971	802.235	187.04	705.987	667.857	914.612	892.488	409.242	780.06	895.196	619.453	999.788	691.425	977.14	610.947	534.806	708.027	514.451	855.909	777.64	940.356	934.91	709.963	744.613	510.256	773.853	741.842	979.078	920.626	1361.37	1148.01	443.091	909.697	796.003	735.141	968.422	612.119	876.1	710.728	387.617	904.304	896.891	1291.21	719.977	40.5824
N-Formyl-L-Tyrosine	205.856	89.0746	163.377	173.561	152.666	140.426	26.2881	187.87	124.38	219.757	63.2385	115.556	264.146	167.836	149.696	131.299	82.8962	93.671	91.7908	160.646	250.496	116.127	86.937	339.202	248.163	106.097	161.642	22.6822	298.691	187.508	148.911	87.0466	29.4312	36.5232	146.062	156.711	250.223	152.873	96.1348	104.965	143.059	131.328	193.264	50.825	62.2557	37.8761	128.706	37.4188	281.468
Nicotinic acid mononucleotide	9.31798	39.0314	80.6431	134.659	65.6547	21.2994	26.5241	37.5529	65.9411	88.0025	130.879	100.774	28.1095	296.597	130.387	340.281	36.7951	21.6367	22.055	98.2616	113.398	32.8559	122.019	19.5703	30.3853	212.037	75.1469	39.8695	38.7563	65.8434	142.602	98.4305	28.184	28.1503	66.2135	38.6493	59.8136	20.1173	44.6019	111.128	31.171	30.3294	118.927	76.0319	215.062	219.544	40.0644	19.8723	185.135
Nicotinic acid	769.271	471.178	112.769	393.628	209.059	369.523	120.739	214.717	171.724	446.708	638.937	240.765	461.139	303.514	164.627	268.57	377.161	311.877	237.732	184.191	215.029	211.795	417.512	87.6482	234.011	267.074	302.169	398.245	239.047	264.951	413.291	169.918	220.889	135.194	57.5266	187.537	587.778	534.011	435.842	500.898	393.99	418.492	535.665	474.632	532.805	413.554	356.645	326.433	517.275
o-Hydroxy hippuric acid	2527.09	2233.37	3038.95	2172.15	2483.64	2616.97	2404.59	1894.32	2940.91	2185.15	2509.76	2478.3	3037.51	2344.15	2957.67	2930.95	2749.25	2915.52	2707.65	3034.23	2766	3209.47	3262.55	2789.56	2900.2	2872.48	3021.8	2737.86	2687.2	2638.9	2997.1	2979.3	2991.26	3064.27	3500.65	2897.08	3147.45	3392.54	3435.52	3076.94	2841.34	2763.2	2894.83	3084.48	3375.13	2905.33	3151.43	2966.17	3257.73
o-Phospho-L-Serine	43929.3	42030.6	38977.2	21431.9	23970.4	24505.1	51102.6	50706.4	53789.7	40789	37385.7	40057.4	45881.7	40995.1	52932.8	31274.5	26939.9	33388.3	48380.1	45866.3	49055.5	19525.6	22149.7	23183	49804.3	40867	43695.6	10079.9	11300.4	10927	36226.6	33168.2	42577.4	1207.41	910.942	1659.58	77878.5	73085	69827.6	54287.1	34084.3	36266.5	81488	88484.5	105206	78640.5	76808.9	64983.1	84048.6
O-Phosphorylethanolamine	2062.39	2395.89	1657.45	1466.39	3163.76	1967.37	911.292	2411	2234.8	1960.19	1897.06	1295.21	3301.74	2337.89	2476.68	645.145	973.997	954.976	2058.61	464.959	1660.56	1035.14	953.925	1351.96	1287.96	2001.38	2311.69	1420.7	1275.75	1953.6	1069.63	1066.1	1289.64	606.92	957.797	297.279	1018.03	760.747	630.239	478.389	379.069	121.634	447.385	662.637	1376.47	204.409	969.491	303.762	539.959
Orotic acid	1122.55	1204.65	1154.01	1038.71	1150.62	1869.46	1038.45	2276.36	2865.14	1638.59	2563.5	2616.41	2533.18	3107.85	3531.79	2578.09	2872.74	3137.91	3948.49	3791.34	4494.91	3744.33	3165.16	4343.96	4150.62	4732.07	5089.5	4668.21	5017.07	5588.24	8444.83	9435.13	7740.13	7588.24	7323.95	5674.43	1220.21	4278.4	5422.19	3468.71	5100.61	5820.45	1908.34	4290.59	5686.04	3890.92	5632.83	5549.22	3325
O-Succinyl-L-homoserine	8.4243	8.09189	107.395	39.9147	13.8591	96.8929	22.3283	23.29	9.0577	10.7473	9.63438	25.0914	34.6905	7.50545	136.108	7.98284	8.98048	55.3241	18.6525	13.9335	15.394	72.5225	13.7822	51.6816	6.45921	12.5633	31.8088	23.9014	59.0116	42.4859	77.428	43.557	47.2147	11.9917	32.5313	41.8155	58.8296	7.41726	5.73861	11.2231	11.4733	21.0746	165.718	61.5933	7.17645	44.6346	15.2097	42.5445	40.144
Oxamic acid	88.8021	58.582	92.7278	159.857	37.786	36.2284	79.9747	36.3423	11.5386	114.602	32.5065	71.3319	109.367	89.8946	124.456	181.607	92.3016	170.498	68.0926	169.476	68.8057	120.126	66.6643	32.6822	90.0473	41.6823	107.848	135.373	65.461	52.2913	114.548	105.139	176.021	63.3127	123.459	99.9396	125.654	106.624	181.056	27.5144	31.9441	76.6028	10.8776	26.6366	9.40077	82.3432	74.5281	10.6402	60.1128
Phenylpyruvic acid	10432.4	8129.57	7821.6	5662.14	5819.72	7602.63	9655.15	7507.56	8316.78	8145.84	7815.17	6153.03	11056.9	10651.7	12706.7	8774.24	8203.73	8240.34	13632.9	13998.5	16622.3	10264.1	9259.51	8923.91	14374.7	12681.9	14521.2	9298.48	9470.57	10035.5	21395.2	21937.9	23804.2	14453.9	12185.7	12309.8	12411.9	14902.6	11985.9	9477.54	7560.76	7593.56	13429.3	11415.5	12606.5	8450.07	9256.24	8312.53	21795.4
Phosphoenolpyruvic acid	39217.5	39438.7	36224.5	24597.2	25292.4	31775.6	30139.5	33054.7	34911.4	33406.1	49765	48856.4	42369.8	38061.8	46880.7	30329.4	31349.7	42325.1	34420.4	35865.6	46316.5	24456.7	32995.5	46100	43726.5	45583.5	58355.3	38113.5	48558.6	55511.5	58096	39107.5	38236.3	49925.4	50677.8	34804.8	66642.7	77521.9	68214	50471.7	69240.3	73311.8	44554.4	66687.3	104485	51747.8	98350	96629.6	65546.4
Prephenic acid	614.444	196.337	597.646	270.014	439.412	712.433	519.012	1300.11	225.889	719.402	410.61	186.841	73.809	357.242	111.863	464.286	30.4043	359.511	815.01	455.021	2366.4	895.994	105.987	348.412	458.278	1517.12	501.887	448.208	202.463	545.332	218.955	421.007	2845.45	761.701	273.838	916.1	735.309	844.448	448.178	582.263	713.342	720.482	804.427	1205.82	36.9432	894.474	61.7326	141.816	563.241
Pyridoxal 5 phosphate	6817.54	7082.88	6474.34	6100.72	6085.27	6089.18	7302.94	6395.44	7367.31	6286.57	6680.92	6871.79	5363.74	5274.19	6330.53	5437.95	5278.99	6527.81	6909.32	6698.08	6738.69	6472.77	6842.72	6796.28	8555.69	6690.11	6255.95	6169.97	5950.08	4961.58	6826.48	3422.68	7864.59	5236.77	6118.45	4958.3	10977.9	10291.2	6612.89	12180.1	7552.47	8830.13	4939.36	9482.61	8872.1	10497.2	9879.99	9307.28	9352.41
Pyridoxal hydrochloride	9730.95	10162.4	8500.21	6942.95	8850.02	8506.42	8807.01	8285.68	11022.1	10134.3	9306.72	8844.37	12742.5	11580.8	15749.4	10075.6	11020.6	11823.3	17366.7	11926.8	22744.7	11239	12314.1	11673.9	13558.7	13111.8	12814.9	11436	12378	16978.6	18715.6	24579.5	18627.8	11174.7	15874	14861	10602.5	9768.83	12649.9	9696.23	6649.85	11101.9	9990.35	10046.2	10612.8	10960.7	11401.8	10288	12767.2
Pyridoxamine	37.4792	23.2137	5.00849	13.0853	28.0803	14.8288	14.1223	19.7251	8.33641	13.2322	2.32632	26.3348	35.6592	23.41	11.4615	2.20522	9.78996	85.7215	21.3266	54.8484	21.396	58.1208	38.4304	12.8614	8.1196	8.86557	16.2895	20.2179	4.3471	26.2859	18.1359	24.9569	44.2523	11.9783	15.5116	18.7177	12.4184	8.70459	31.2606	18.7766	7.87535	12.5179	18.4396	66.703	15.8614	5.99485	16.7033	10.8929	19.6741
Pyridoxine	359583	344293	205229	332598	343217	355670	335895	181505	215797	331061	258948	341779	225445	412730	269137	404770	377616	390552	206097	251535	441271	408050	215942	214027	399004	185958	222816	391975	406880	229292	261455	440441	255709	413028	420150	249213	429726	437031	218394	424325	179143	366888	375961	404460	456313	444578	451609	216718	457616
Pyruvic acid	46534.2	43486.3	36022	22536.6	15402.8	11655.3	69885	58912.1	67937.5	31953.7	24000.8	24819.3	136158	130834	95886.3	24166	26107.9	25377.2	168007	151312	189917	44565.7	29651.4	32354.7	150977	186491	169419	39087.6	18096.4	35428.8	304568	303235	330111	32108.7	38887.1	35548	107595	78426.3	102807	30869.9	32711.4	36618.5	136243	155102	184140	88362.2	38811.4	29970.9	449279
Quinic acid	11.2109	10.2028	39.7965	45.8719	49.8896	40.9277	21.1969	15.2404	48.7849	8.94518	36.2089	8.35906	37.1745	3.09127	21.859	3.0026	5.06215	9.94619	18.945	16.0749	8.09557	25.4535	11.1278	6.82	24.8534	13.6447	18.862	8.58573	13.7763	12.4168	19.5495	26.5767	25.6962	20.7728	23.0368	9.25299	30.2982	3.27037	12.8563	17.9266	6.92181	57.0165	10.2343	8.62246	16.4305	3.13183	10.2998	10.2488	32.3133
Remove	36.8053	55.412	24.9695	2.9007	31.3109	14.4114	24.3135	5.33124	16.334	30.1665	36.5618	2.01121	15.3812	11.5751	68.8552	46.6168	23.3965	16.0038	18.0753	27.7964	18.6604	21.4452	71.6708	17.3385	5.17996	14.8633	15.4031	15.5797	21.0087	46.4057	20.5256	22.8195	12.3984	20.5824	38.3592	63.8532	18.1014	17.8763	2.62974	76.2455	16.4572	44.8146	16.5975	20.8575	21.1266	32.1019	8.2876	8.09591	5.92336
Riboflavin	16752	16309	16486.3	16670.6	17617.7	18542.7	15289.1	17053.7	15879.8	16716.2	18906.6	18042.8	21018.3	21785	20084.2	20167	22045.8	21456.9	24594.2	22641.8	22626.6	24336.1	21165.7	25173.6	23631.5	22886.9	24686.5	18698.8	22198.3	22307.5	26709.9	25101.9	23307.5	25986.7	27658.1	26216.3	17697.5	18220.6	20327.5	19207.5	20933.3	19820.8	23368.1	24120.8	23728.1	22357.4	22558.6	24399.8	21331.5
Ribonic acid gamma lactone	40.0682	96.6964	159.675	58.9073	114.84	201.202	146.514	169.806	296.265	41.9858	71.5493	433.164	779.493	317.159	634.183	470.233	217.376	395.301	219.792	380.096	73.8677	522.12	501.911	220.392	371.374	66.1529	377.205	145.521	238.446	389.989	444.846	506.848	80.6508	123.312	277.952	144.016	73.7478	159.509	287.974	39.8972	172.485	236.211	665.981	380.123	138.212	342.768	312.7	44.9629	245.486
S-2-Aminoethyl-L-cysteine	0.138996	0.923034	0.309654	0.192367	0.561781	0.462415	0.483108	1.42428	0.303497	0.179866	0.374465	26.3196	0.997811	0.96808	1.24147	0.948859	0.605284	0.277346	1.05475	0.239321	1.14116	0.768173	0.763037	0.530315	0.482181	0.325405	0.634244	0.475283	0.781944	0.0895297	0.302247	0.704091	1.69739	0.695465	0.348987	0.310213	0.22065	0.503905	0.590491	0.445941	0.830351	0.950221	0.795062	0.316503	0.919223	0.212156	0.205817	0.381438	42.6263
S-5-Adenosyl-L-homocysteine	4614.8	4334.86	4259.61	3546.2	4013.09	5402.94	3770.53	4583.34	4311.17	4793.24	4727.08	5078.32	3207.43	4008.92	5535.93	5750.46	4688.43	5860.75	3341.15	3311.4	3944.51	2237.97	3615.98	3579.28	6884.4	3725.36	3767.87	3017.38	4694.71	3712.02	3737.77	2803.78	2981.79	1679.49	1804.09	1630.99	3152.39	4267.21	3404.78	5439.11	4816.65	4298.37	3262.22	3015.15	2912.4	3844.12	5538.91	5559.5	3108.9
Salicylic acid	10631.8	9247.45	7137.79	6716.34	6475.08	9309.01	9244.59	5989.7	6217.97	9822.96	8268.36	6540.75	9190.11	6986.92	10232	8300.76	8266.36	6933.84	11494.7	9370.1	9160.16	9897.16	11202	9978.78	10127.6	10581.4	10280.6	9465.76	9106.81	7333.33	9403.42	8467.86	9970.48	7652.86	8491.28	7574.05	10642.9	9206.09	7526.55	7310.74	7012.66	6857.49	8281.08	6638.75	7632.13	7851.95	7599.29	6505.11	8635.2
Shikimic acid	4.81532	7.19417	7.89405	15.9489	15.3013	7.39308	5.74308	10.2324	3.73857	22.6093	11.1353	3.40798	12.9826	8.91476	9.46281	10.3619	9.22926	5.95118	9.75365	4.18974	1.81448	8.57397	7.30601	7.54808	25.7706	10.4057	5.27449	5.95288	7.05015	6.17819	16.9945	7.99983	23.9506	21.0096	3.61982	7.43617	22.9706	7.9279	5.76502	8.73781	7.64181	1.88432	13.6993	3.053	13.6166	2.01978	8.11456	1.03001	7.5217
Succinic acid	3.86697e+06	3.75919e+06	3.73747e+06	3.14421e+06	3.20322e+06	3.41474e+06	3.72836e+06	3.81771e+06	3.81515e+06	2.99252e+06	3.4712e+06	3.28886e+06	4.26507e+06	4.04261e+06	4.3605e+06	3.4471e+06	3.4691e+06	3.49813e+06	4.78616e+06	4.59029e+06	4.67985e+06	3.63145e+06	3.61176e+06	3.72541e+06	4.50361e+06	4.58846e+06	4.54932e+06	3.54442e+06	3.71173e+06	3.45023e+06	4.8319e+06	4.94942e+06	4.77559e+06	4.05082e+06	3.93122e+06	3.84316e+06	4.21019e+06	4.37582e+06	4.18982e+06	3.75958e+06	3.66152e+06	3.7059e+06	4.31186e+06	4.51593e+06	4.88208e+06	3.756e+06	4.01368e+06	3.86323e+06	4.63801e+06
Succinic semialdehyde	53.3034	46.4631	53.1216	93.8909	247.42	31.3808	130.666	39.5511	37.6379	272.694	71.869	390.866	50.7714	148.777	1745.35	49.0266	53.8893	17.3347	45.8708	859.602	42.7633	639.938	63.5911	37.1226	65.3768	65.4895	603.514	166.197	188.155	493.16	203.148	34.5226	73.5745	87.8894	38.344	16.876	44.5772	43.174	84.7172	165.605	160.729	38.3272	434.823	69.085	43.6134	102.89	72.3178	33.073	99.9532
Taurine	1.99639e+06	2.2936e+06	2.23335e+06	1.98769e+06	2.05492e+06	1.75808e+06	2.18124e+06	2.04064e+06	2.28789e+06	1.98505e+06	2.0877e+06	1.80018e+06	2.39654e+06	2.12159e+06	2.49181e+06	2.1374e+06	1.70844e+06	2.11789e+06	2.5793e+06	1.95247e+06	2.21552e+06	2.0222e+06	1.76067e+06	1.6907e+06	2.07346e+06	2.18871e+06	2.15496e+06	1.92693e+06	1.91019e+06	1.9344e+06	1.72409e+06	2.14514e+06	1.75583e+06	1.13643e+06	1.15458e+06	1.32856e+06	1.97989e+06	1.79731e+06	2.10515e+06	1.71954e+06	1.84326e+06	1.48185e+06	1.36212e+06	1.6598e+06	1.83777e+06	1.90168e+06	1.83238e+06	1.43872e+06	1.84204e+06
Taurocholic acid	7896.59	7559.32	7375.63	7067.63	6993.75	7508.96	6721.41	6751.88	6360.67	6223.69	7523.64	6748.11	9159.31	8205.33	9293.24	8245.91	8099.26	8037.41	9383.01	8801.03	8394.66	9165.23	8991.34	8634.77	9128.39	9015.58	8489.12	8489.99	8757.1	7971.08	9064.79	9338.81	10029	10100.6	9781.45	9645.31	9697.02	9903.51	8725.8	9063.76	8015.01	7923.31	9464.64	9311.46	10579.4	9093.55	9534.6	8862.69	10405.6
Thiamine	11348.9	13570.3	13751.4	15471.2	14435.2	13487.6	12126.9	12930	12458.3	14031.7	15123.1	15553.9	14192.9	12808	13345.5	14262.4	14411.9	15302.1	14217.9	13892.4	12605	15457.1	17031	16382.6	13351.6	14545	12811.7	16307.4	16556.8	15709.5	12418.2	13068	14111.1	19941	21909.1	20229.7	13855.7	14475.4	15278.1	14945.9	11006.6	13480.1	13086.7	14962	15150.4	14194.1	14522.6	13702.6	12251.1
Thymidine 5-diphosphate	2328.46	2094.82	2911.46	2292.13	2571.53	2274.38	2246.44	2090.34	2413.96	2475.15	1508.68	1655.61	1511.66	1358.14	2046.2	2785.29	2078.26	2118.06	1631.85	1416.51	1894.12	2819.82	1960.8	1582.58	1823.5	1201.59	1441.96	1581.85	1445.18	1341.89	1201.44	1065.97	1305.03	484.399	1101.33	1003.09	3467.17	3561.55	2473.28	3154.17	2482.71	1601.79	2148.36	2244.14	2168.59	2867.64	2118.96	2433.37	1651.73
Thymidine	0.73791	5.42768	18.2755	3.2347	4.11335	0.65909	4.94561	0.381459	3.74246	8.02153	4.27364	2.63946	7.0825	4.59143	3.09805	11.8415	0.365396	4.53682	5.02736	5.49563	3.07488	11.7743	7.79866	3.17171	3.62472	3.23245	0.218216	5.13892	1.96092	0.51872	6.84521	0.71079	10.436	0.908465	0.226181	0.469649	7.37854	5.39202	3.99042	6.77229	142.685	5.82221	0.448716	10.9254	0.627848	13.468	0.6698	1.74168	4.68159
Thymine	16.214	9.85167	21.5738	8.13506	26.8027	182.139	11.9702	8.04489	16.292	12.2845	10.7013	196.146	8.72511	18.2302	7.548	8.3575	8.96991	15.0511	10.4803	19.8602	12.1383	13.5379	14.2573	16.3663	11.8771	17.5351	14.8422	8.34081	222.981	33.8724	215.649	13.1015	13.5383	320.615	13.5581	24.2264	17.7741	361.935	15.2631	26.0636	47.4807	15.5361	8.04443	33.378	8.23913	15.5901	425.752	13.6506	382.001
trans-4-Hydroxy-L-proline	1742.59	1034.39	1728.08	1894.4	671.057	1023.81	1103.32	609.288	1700.22	767.857	1371.38	1751.79	1153.29	1586.1	1201.24	968.384	1107.16	1563.33	2059.31	1722.53	1844.25	1489.62	2196	1745.63	704.435	1351.04	411.675	1282.54	679.498	984.38	1539.33	1895.09	2048.06	1225.84	1336.38	1339.11	1840.29	1762.48	747.143	784.213	1515.67	936.522	1673.95	1201.83	1822.76	1404.28	1466.95	2749.07	2918.55
trans-Aconitic acid	571919	470758	430961	245901	225542	249775	573738	598545	567022	221560	200560	223885	770712	711636	745423	205565	209139	216433	982044	926155	924962	291679	278906	283521	1.02692e+06	921298	880647	329827	326450	320102	1.06834e+06	1.20982e+06	1.26477e+06	374407	410735	429889	703876	706955	645211	428334	379585	366133	698695	700123	717297	301682	286487	250468	1.03171e+06
trans-trans Muconic acid	33.5698	9.00576	26.1377	12.6808	11.8309	34.6808	14.7182	31.3537	9.335	10.8764	26.7241	0.52058	20.6042	43.4759	13.3967	26.929	11.843	8.17549	10.0254	15.6111	24.1107	2.22166	29.8814	26.1615	8.44965	10.7972	1.39914	0.904483	45.932	6.23465	2.79567	1.09471	1.66725	14.8561	16.8714	9.80737	1.90437	20.2217	13.3179	22.6967	7.30811	13.6246	9.46056	22.9347	31.1124	11.9398	8.06073	29.5802	15.3838
Trehalose 6-phosphate	12.6657	29.8424	12.5664	29.3856	34.5222	8.59763	11.9626	96.3206	30.9049	93.5193	13.704	100.25	31.8368	20.8035	22.8917	6.44348	53.0015	37.6148	65.5696	23.8858	18.557	37.7226	34.4625	22.7389	67.7884	17.7115	77.0601	63.3842	9.43898	58.4281	29.4766	13.3626	94.7401	78.9247	52.8354	37.7645	29.3459	58.3539	149.615	29.409	44.8949	45.4224	8.47378	32.1228	41.2979	30.0749	18.7571	65.7644	48.333
Trehalose	8060.35	8073.94	6354.99	10062.1	8884.84	4239.17	10431	8254.3	11404.5	9792.57	5601.26	6339.62	11418.3	9354.68	13554.8	9863.85	6340.41	9937.93	9482.51	8425.8	11174	13706	10281.8	7245.77	6937.61	9286.73	13315.7	8555.55	8050.93	10307.7	10266	13689.7	10706.5	12743.6	5854.96	9090.61	13093.8	11590.1	13507.7	6803.47	1949.96	4490.9	3362.89	9406.8	14459.4	9388.95	13770.7	5625.33	13332.4
UDP-GlcNAc	726644	740594	712578	638802	673843	712241	576273	762981	749437	636744	689465	689374	632526	706097	681557	647656	633477	649845	513834	528981	711894	475106	551568	583555	627796	577704	693420	544527	516226	583420	715299	715313	714570	472460	508549	515300	985158	1.02566e+06	951440	957343	949736	895560	918356	1.03017e+06	1.09105e+06	941638	953964	973968	952328
Uracil	22563	23059.4	21154	21887.1	26122.7	18952.3	19276.3	19350.2	19924.6	24039.1	26243.6	20963.9	28059.9	25237.7	31650.4	26647.2	22439.9	24151.3	28162.6	22957	29704.6	31331.8	26741	24537.9	23957.7	26401.1	27307.7	26860.6	27801.3	27801.2	26282.2	29662.6	28171.8	29713.7	27028.9	30256.3	29738.7	32748.3	30319	31540.8	24528.7	22967.2	20410.1	25648.4	32120.5	32689.3	36024.8	25090.6	29823.1
Uric acid	103491	99698.3	74372.4	95312.1	73740.1	97558.7	90482.6	89792.6	83519.9	66158.5	107626	94609.7	145557	128290	147524	132938	125130	129115	151722	144118	139870	120752	150911	150472	165616	159406	152614	159113	161829	147709	157191	169186	171896	127940	160091	156469	91633.8	97450.4	96310.5	98146.8	20630.3	83876.6	94797.6	89051.8	93788.8	94524.8	88449	87332.2	111428
Uridine 5′-diphosphogalactose	3.73341e+06	4.01444e+06	3.77852e+06	2.99584e+06	2.9286e+06	2.87914e+06	3.02287e+06	3.8431e+06	3.98804e+06	3.03e+06	3.1769e+06	3.33487e+06	3.64376e+06	3.9489e+06	3.56871e+06	3.05363e+06	3.21944e+06	3.08177e+06	2.74104e+06	2.77712e+06	3.84829e+06	2.22276e+06	2.48048e+06	2.81065e+06	3.08805e+06	3.1409e+06	3.76065e+06	2.55253e+06	2.38545e+06	2.65853e+06	3.52707e+06	3.77084e+06	3.85737e+06	1.79364e+06	1.82724e+06	1.88835e+06	4.05853e+06	3.70989e+06	3.70724e+06	2.96736e+06	3.06615e+06	2.87174e+06	3.04114e+06	4.1053e+06	4.39482e+06	3.50166e+06	3.51166e+06	3.44967e+06	3.86301e+06
Uridine 5-diphosphate	5661.23	6940.7	7365.16	7507.29	4653.58	5055.01	5855.89	6196.26	4868.19	5391.97	3980.89	2623.38	4129	5394.91	6383.32	7474.49	6488.55	6101.35	2056.2	2912.49	3397.09	5672.21	4800.87	3813.17	4703.7	3097.05	2973.71	4137.8	2696.58	2794.08	2177.77	2351.94	2916.8	1316.49	1925.56	2751.03	7518.12	7697.62	4053.96	9093.32	4418	3418.1	6261.74	5078.46	4927.3	7611.06	5626.02	6060.83	5769.05
Uridine 5-diphosphoglucose	3.73341e+06	4.01444e+06	3.77852e+06	2.99584e+06	2.9286e+06	2.87914e+06	3.02287e+06	3.8431e+06	3.98804e+06	3.03e+06	3.1769e+06	3.33487e+06	3.64376e+06	3.9489e+06	3.56871e+06	3.05363e+06	3.21944e+06	3.08177e+06	2.74104e+06	2.77712e+06	3.84829e+06	2.22276e+06	2.48048e+06	2.81065e+06	3.08805e+06	3.1409e+06	3.76065e+06	2.55253e+06	2.38545e+06	2.65853e+06	3.52707e+06	3.77084e+06	3.85737e+06	1.79364e+06	1.82724e+06	1.88835e+06	4.05853e+06	3.70989e+06	3.70724e+06	2.96736e+06	3.06615e+06	2.87174e+06	3.04114e+06	4.1053e+06	4.39482e+06	3.50166e+06	3.51166e+06	3.44967e+06	3.86301e+06
Uridine 5-monophosphate	231306	203617	263652	104483	107906	174741	161569	185146	147084	98750.3	113660	83645.4	103396	147452	309437	180053	120598	164270	112783	127816	147310	74603.3	131480	117783	219153	96498.3	107685	76920	101156	84748.1	144419	109232	118171	63959.9	61825.9	73771	183047	363565	160385	213264	96953.9	83129.9	330254	155150	145414	80541.5	99082.1	88879.1	163233
Uridine 5-triphosphate	421905	500036	593419	397359	320058	427489	538806	548388	607540	378176	398851	397127	355164	382235	530416	428369	409105	478523	215628	215478	405064	220637	383620	356308	506645	351222	394945	296069	293295	284883	311123	361338	423644	194763	221866	304056	841931	1.14982e+06	728072	792120	536380	499846	665067	862381	1.01583e+06	785789	764505	683950	645587
Uridine	4240.54	3359.41	3918.94	7283.05	7387.61	6452.58	1769.14	2472.07	2107.2	3199.51	6072	3598.77	1840.66	1590.23	1399.41	2386.86	2452.98	2058.18	848.327	832.71	631.056	1783.58	1234.52	1162.92	988.303	1043.29	949.239	1559.45	1201.78	825.903	1066.71	1152.16	1225.11	2619.91	2505.26	2464.98	6751.43	8787.06	7490.94	16570.9	14941	16018.3	4041.16	4895.17	5498.1	10446.6	10967.8	8867.95	4468.59
Vanillic acid	557.136	83.2204	59.8131	116.999	200.977	396.943	120.413	81.1975	193.396	925.537	330.541	617.966	156.053	245.038	388.218	1124.35	495.571	613.348	440.325	254.156	469.919	620.682	285.276	391.62	358.777	825.752	511.52	761.281	625.822	1150.79	821.305	66.4036	190.588	162.785	469.484	867.252	221.335	766.405	345.873	448.016	829.544	64.6413	164.601	414.118	374.567	672.501	418.546	276.961	1075.04
Xanthine	161296	167112	141797	153876	156388	144840	143453	142661	150714	133782	183028	147918	199689	172032	205505	176160	155322	175857	180061	149798	170855	152496	162943	153295	151352	159197	159455	155189	163334	148488	139846	158821	154271	143240	149007	159687	184748	185701	217783	199661	106594	158590	165599	156418	190373	221463	195717	175502	184129
Xanthosine	17191.3	17275.4	17808.6	13783.8	13347.6	14795	15929.4	17481.2	16894.5	12841.4	15133	13797.6	24300.5	25704.1	27394.5	17245.4	17741.8	17497.8	22942	20607	23438.9	16073.7	15077.1	16909	23307.4	24117.6	23677.8	15912.3	16045	15465.6	24909.3	26622.7	26911.4	18083.1	20417.1	18064.3	19702.6	21625.4	19222.5	16357.5	15040.1	16621.9	20426	20412.9	22444.1	15735.8	16830.5	16517.3	23991.9
Xylitol	3432.75	3286.75	3442.81	3970.86	3241.38	3841.31	3493.62	3226.12	2737.25	4125.25	2906.5	3522.71	3011.36	3482.39	2383.97	2958.24	3786.8	4042.58	3388.67	3144.81	4344.86	3288.18	2541.29	3288.19	3535.91	3749.6	3726.54	1726.1	4338.59	3373.17	3927.62	3689.77	4046.84	4139.97	3595.33	3939.16	2836.82	2673.58	3455.85	2532.69	3006.19	3427.51	3917.36	3298.16	2620.75	1772.79	2116.3	3580.41	2776.9
[truncated: 23 more columns]
