# Supplementary material for: Differential integrated stress response and asparagine production drive symbiosis and therapy resistance of pancreatic adenocarcinoma cells
Source: Nat Cancer. 2022 Nov 21;3(11):1386–403. doi: 10.1038/s43018-022-00463-1 (PMC9701142; doi:10.1038/s43018-022-00463-1)
Supplement: Source Data Fig. 1 — Statistical source data. [file 43018_2022_463_MOESM4_ESM.xlsx]

## Sheet: Fig 1C FX11
Figure 1C
FX11
	Raw Data
	Group 1	Group 2
	0.491288	1.10892
	0.357346	1.3157
	0.354766	1.14474
	0.583439	0.904355
	0.463182	0.934764
	0.624369	0.858973
	0.87945	1.17394
	0.766041	0.971627
	0.799766	1.13253
		1.04639
		1.02831
		1.02786
	Statistics
	Table Analyzed	FX11
	Column B	Group 2
	vs.	vs.
	Column A	Group 1
	Mann Whitney test
	P value	<0.0001
	Exact or approximate P value?	Exact
	P value summary	****
	Significantly different (P < 0.05)?	Yes
	One- or two-tailed P value?	Two-tailed
	Sum of ranks in column A,B	46 , 185
	Mann-Whitney U	1
	Difference between medians
	Median of column A	0.5834, n=9
	Median of column B	1.037, n=12
	Difference: Actual	0.4539
	Difference: Hodges-Lehmann	0.476

## Sheet: Fig 1D AOA
Figure 1D
AOA
	Raw Data
	Group 1	Group 2
	78.14	46.21
	88.92	44.42
	79.95	47.46
	93.74	50.65
	91.77	54.24
	90.15	49.73
	109	31.62
	102.8	31.82
	102.9	28.74
		36.02
		35.16
		35.3
	Statistics
	Table Analyzed	AOA
	Column B	Group 2
	vs.	vs.
	Column A	Group 1
	Mann Whitney test
	P value	<0.0001
	Exact or approximate P value?	Exact
	P value summary	****
	Significantly different (P < 0.05)?	Yes
	One- or two-tailed P value?	Two-tailed
	Sum of ranks in column A,B	153 , 78
	Mann-Whitney U	0
	Difference between medians
	Median of column A	91.77, n=9
	Median of column B	40.22, n=12
	Difference: Actual	-51.55
	Difference: Hodges-Lehmann	-53.12

## Sheet: Fig 1E Oligomycin
Figure 1E
Oligomycin
	Raw Data
	Group 1	Group 2
	786.2	324.6
	1004	424.2
	1002	384.6
	1372	1164
	1444	1362
	1510	1382
	1408	426.8
	1270	467.2
	1575	445.8
		593.6
		634
		727.8
	Statistics
	Table Analyzed	Oligomycin
	Column B	Group 2
	vs.	vs.
	Column A	Group 1
	Mann Whitney test
	P value	0.0018
	Exact or approximate P value?	Exact
	P value summary	**
	Significantly different (P < 0.05)?	Yes
	One- or two-tailed P value?	Two-tailed
	Sum of ranks in column A,B	141 , 90
	Mann-Whitney U	12
	Difference between medians
	Median of column A	1372, n=9
	Median of column B	530.4, n=12
	Difference: Actual	-841.6
	Difference: Hodges-Lehmann	-640.1

## Sheet: Fig 1F Phenformin
Figure 1F
Phenformin
	Raw Data
	Group 1	Group 2
	44.76	15.69
	45.48	16.38
	37.85	16.69
	71.8	18.89
	61.65	19.91
	85.93	18.51
	58.5	20.73
	57.38	19.75
	54.43	22.76
		28.18
		21.01
		28.28
Table Analyzed	Phenformin ic50
Column B	Group 2
vs.	vs.
Column A	Group 1
Mann Whitney test
P value	<0.0001
Exact or approximate P value?	Exact
P value summary	****
Significantly different (P < 0.05)?	Yes
One- or two-tailed P value?	Two-tailed
Sum of ranks in column A,B	153 , 78
Mann-Whitney U	0
Difference between medians
Median of column A	57.38, n=9
Median of column B	19.83, n=12
Difference: Actual	-37.55
Difference: Hodges-Lehmann	-36.51

## Sheet: Fig 1G NAD(P)H
Figure 1G
NAD(P)H FLIM
	Raw Data
	T	N	H	V
	0.422479	0.454666	0.358514	0.45232
	0.434747	0.466838	0.348315	0.362343
	0.460869	0.477348	0.324452	0.424466
	0.411393	0.426905	0.33803	0.374802
	0.399856	0.449975	0.360192	0.46191
	0.402647	0.44899	0.318555	0.409187
	0.405743	0.444091	0.339088	0.373025
	0.442263	0.444072	0.33609	0.33245
	0.401915	0.430626	0.31303	0.397288
	0.457773	0.507875	0.336155	0.472462
	0.410137	0.459103	0.423151	0.399251
	0.520334	0.469548	0.379597	0.383937
	0.469687	0.416245	0.332165	0.421863
	0.487174	0.409093	0.364843	0.371596
	0.437165	0.399169	0.310552	0.416506
	0.503359	0.452241	0.347378	0.433229
	0.459562	0.428701	0.40567	0.439201
	0.420324	0.398985	0.373103	0.356198
	0.46916	0.419536	0.364203	0.387953
	0.521442	0.448554	0.401785	0.439469
	0.468145	0.475052	0.430379	0.401992
	0.423071	0.468252	0.378406	0.449436
	0.419014	0.432688	0.405219	0.38625
	0.419341	0.411255	0.436649	0.390923
	0.361273	0.39301	0.365737	0.413423
	0.442653	0.477087	0.352645	0.441632
	0.36243	0.422419	0.360425	0.46738
	0.50133	0.409583	0.415674	0.463676
	0.450218	0.500944	0.425659	0.434154
	0.378477	0.468571	0.383558	0.438584
	0.39812	0.451015	0.349786	0.394671
	0.396015	0.458158	0.321955	0.303967
	0.415344	0.476432	0.421164	0.360277
	0.409994	0.448009	0.316206	0.356191
	0.359843	0.423878	0.280799	0.432348
	0.438675	0.465241	0.356932	0.399394
	0.379699	0.410406	0.304434	0.390827
	0.383586	0.522403	0.374579	0.345311
	0.419044	0.519999	0.211537	0.414668
	0.402308	0.463473	0.377848	0.385103
	0.365309	0.397875	0.330182	0.404015
	0.443665	0.513222	0.360482	0.409757
	0.437426	0.498881	0.360629	0.369128
	0.34168	0.503743	0.346662	0.392335
	0.364045	0.44932	0.369931	0.42573
	0.393085	0.467588	0.318616	0.31229
	0.455221	0.456984	0.370479	0.35233
	0.32779	0.484476	0.356861	0.36968
	0.402286	0.413193	0.33791	0.364986
	0.370222	0.513613	0.332291	0.35001
	0.384615	0.399711	0.423423	0.352968
	0.389608	0.541667	0.392267	0.349124
	0.390431	0.407891	0.355009	0.442779
	0.481385	0.416564	0.33871	0.407834
	0.455674	0.437041	0.376421	0.38537
	0.514155	0.43318	0.438291	0.458551
	0.504578	0.434027	0.396109	0.427553
	0.518829	0.405269	0.333796	0.447172
	0.446612	0.344413	0.257248	0.451217
	0.490779	0.470613	0.369143	0.375965
	0.449446	0.41078	0.3971	0.363034
	0.366635	0.422331	0.413125	0.412376
	0.401026	0.42689	0.430154	0.372093
	0.427898	0.462616	0.35399	0.390194
	0.398306	0.401813	0.383061	0.376141
	0.381163	0.417433	0.347969	0.367443
	0.416921	0.475633	0.362874	0.380223
	0.413077	0.480336	0.276495	0.379411
	0.426724	0.47416	0.34824	0.321081
	0.455703	0.422825	0.298081	0.398562
	0.413853	0.453769	0.398267	0.340118
	0.511134	0.442903	0.28991	0.439338
	0.384051	0.463619	0.361315	0.391591
	0.436431	0.461921	0.350223	0.371839
	0.434945	0.490175	0.264038	0.441468
	0.387697	0.521126	0.335258	0.369547
	0.419986	0.504924	0.248677	0.467738
	0.443865	0.479302	0.402456	0.408142
	0.495062	0.366742	0.39779	0.421392
	0.430768	0.358599	0.429598	0.46171
	0.501699	0.357919	0.441006	0.348172
	0.458929	0.408566	0.402237	0.398246
	0.512026	0.412846	0.380628	0.320774
	0.511146	0.436622	0.328283	0.330583
	0.453398	0.41386	0.379136	0.365949
	0.504044	0.392353	0.285069	0.356888
	0.490381	0.441976	0.3523	0.431102
	0.428933	0.3921	0.397642	0.373476
	0.423546	0.417192	0.304157	0.329604
	0.47304	0.426645	0.333925	0.237989
	0.472184	0.365087	0.387952	0.314831
	0.35167	0.390028	0.409446	0.325812
	0.377875	0.437745	0.377264	0.334938
	0.385652	0.363384	0.358243	0.282419
	0.32737	0.507503	0.375572	0.338355
	0.400312	0.447472	0.327828	0.3327
	0.364298	0.427396	0.264676	0.350313
	0.355968	0.349284	0.304117	0.421146
	0.357474	0.463204	0.294519	0.318006
	0.389844	0.486726	0.300676	0.303073
	0.406399	0.414949	0.33902	0.331818
	0.36602	0.438195	0.295811	0.341449
	0.342015	0.445164	0.351895	0.29436
	0.383486	0.367756	0.354271	0.326492
	0.331599	0.311703		0.300593
		0.413496		0.333031
		0.414685		0.354064
		0.420517		0.344415
		0.335895
		0.455284
		0.503806
		0.381709
		0.400101
		0.353672
		0.367339
		0.448549
		0.495711
		0.367663
		0.35749
		0.445016
		0.359062
		0.355601
		0.311934
		0.330646
		0.341608
		0.371086
		0.398468
		0.366806
		0.341732
		0.353563
		0.328465
		0.355173
		0.366084
		0.331331
		0.379529
		0.329476
Table Analyzed	Fraction Bound
Data sets analyzed	A-D
ANOVA summary
F	55.56
P value	<0.0001
P value summary	****
Significant diff. among means (P < 0.05)?	Yes
R squared	0.2707
Brown-Forsythe test
F (DFn, DFd)	0.9507 (3, 449)
P value	0.4159
P value summary	ns
Are SDs significantly different (P < 0.05)?	No
Bartlett's test
Bartlett's statistic (corrected)	1.638
P value	0.6507
P value summary	ns
Are SDs significantly different (P < 0.05)?	No
ANOVA table	SS	DF	MS	F (DFn, DFd)	P value
Treatment (between columns)	0.3939	3	0.1313	F (3, 449) = 55.56	P<0.0001
Residual (within columns)	1.061	449	0.002363
Total	1.455	452
Data summary
Number of treatments (columns)	4
Number of values (total)	453
Number of families	1
Number of comparisons per family	6
Alpha	0.05
Tukey's multiple comparisons test	Mean Diff.	95.00% CI of diff.	Below threshold?	Summary	Adjusted P Value
T vs. N	-0.002399	-0.01869 to 0.01389	No	ns	0.9813	A-B
T vs. H	0.06866	0.05132 to 0.08601	Yes	****	<0.0001	A-C
T vs. V	0.04108	0.02390 to 0.05827	Yes	****	<0.0001	A-D
N vs. H	0.07106	0.05473 to 0.08739	Yes	****	<0.0001	B-C
N vs. V	0.04348	0.02733 to 0.05964	Yes	****	<0.0001	B-D
H vs. V	-0.02758	-0.04480 to -0.01035	Yes	***	0.0003	C-D
Test details	Mean 1	Mean 2	Mean Diff.	SE of diff.	n1	n2	q	DF
T vs. N	0.4239	0.4263	-0.002399	0.006316	105	136	0.5373	449
T vs. H	0.4239	0.3552	0.06866	0.006726	105	104	14.44	449
T vs. V	0.4239	0.3828	0.04108	0.006663	105	108	8.721	449
N vs. H	0.4263	0.3552	0.07106	0.006333	136	104	15.87	449
N vs. V	0.4263	0.3828	0.04348	0.006266	136	108	9.814	449
H vs. V	0.3552	0.3828	-0.02758	0.006679	104	108	5.839	449

## Sheet: Fig 1I TMRM MitoGreen
Figure 1I
TMRM/MitoGreen
	Raw Data
	Group 1	Group 2
	5.2	1.94
	4.84	1.77
	4.54	1.58
	4.59	1.04
	4.07	0.87
		0.85
	Statistics
	Table Analyzed	Data 1
	Column B	Group 2
	vs.	vs.
	Column A	Group 1
	Mann Whitney test
	P value	0.0043
	Exact or approximate P value?	Exact
	P value summary	**
	Significantly different (P < 0.05)?	Yes
	One- or two-tailed P value?	Two-tailed
	Sum of ranks in column A,B	45 , 21
	Mann-Whitney U	0
	Difference between medians
	Median of column A	4.590, n=5
	Median of column B	1.310, n=6
	Difference: Actual	-3.28
	Difference: Hodges-Lehmann	-3.26
