# Supplementary material for: Differential integrated stress response and asparagine production drive symbiosis and therapy resistance of pancreatic adenocarcinoma cells
Source: Nat Cancer. 2022 Nov 21;3(11):1386–403. doi: 10.1038/s43018-022-00463-1 (PMC9701142; doi:10.1038/s43018-022-00463-1)
Supplement: Source Data Fig. 2 — Statistical source data. [file 43018_2022_463_MOESM5_ESM.xlsx]

## Sheet: Fig 2C Clone N
Figure 2C
Clone N Label
	Raw Data
	+ K	+ N	+ E	+ V
	0.168667	0.287333	0.779667	0.589333
	0.270004	0.158673	0.585179	0.434177
	0.196333	0.228333	0.622	0.445333
	Statistics	ANOVA Results
	Table Analyzed	Oligomycin
	Data sets analyzed	A-D
	ANOVA summary
	F	22.82
	P value	0.0003
	P value summary	***
	Significant diff. among means (P < 0.05)?	Yes
	R square	0.8954
	Brown-Forsythe test
	F (DFn, DFd)	0.1312 (3, 8)
	P value	0.9388
	P value summary	ns
	Are SDs significantly different (P < 0.05)?	No
	Bartlett's test
	Bartlett's statistic (corrected)
	P value
	P value summary
	Are SDs significantly different (P < 0.05)?
	ANOVA table	SS	DF	MS	F (DFn, DFd)	P value
	Treatment (between columns)	0.4289	3	0.143	F (3, 8) = 22.82	P=0.0003
	Residual (within columns)	0.05011	8	0.006263
	Total	0.479	11
	Data summary
	Number of treatments (columns)	4
	Number of values (total)	12
	Multiple Comparisons
	Number of families	1
	Number of comparisons per family	6
	Alpha	0.05
	Bonferroni's multiple comparisons test	Mean Diff.	95.00% CI of diff.	Significant?	Summary	Adjusted P Value
	+ K vs. + N	-0.01311	-0.2379 to 0.2117	No	ns	>0.9999	A-B
	+ K vs. + E	-0.4506	-0.6754 to -0.2258	Yes	***	0.0007	A-C
	+ K vs. + V	-0.2779	-0.5027 to -0.05314	Yes	*	0.0157	A-D
	+ N vs. + E	-0.4375	-0.6623 to -0.2127	Yes	***	0.0009	B-C
	+ N vs. + V	-0.2648	-0.4896 to -0.04003	Yes	*	0.0207	B-D
	+ E vs. + V	0.1727	-0.05213 to 0.3975	No	ns	0.1696	C-D
	Test details	Mean 1	Mean 2	Mean Diff.	SE of diff.	n1	n2	t	DF
	+ K vs. + N	0.2117	0.2248	-0.01311	0.06462	3	3	0.2029	8
	+ K vs. + E	0.2117	0.6623	-0.4506	0.06462	3	3	6.973	8
	+ K vs. + V	0.2117	0.4896	-0.2779	0.06462	3	3	4.301	8
	+ N vs. + E	0.2248	0.6623	-0.4375	0.06462	3	3	6.77	8
	+ N vs. + V	0.2248	0.4896	-0.2648	0.06462	3	3	4.098	8
	+ E vs. + V	0.6623	0.4896	0.1727	0.06462	3	3	2.672	8

## Sheet: Fig 2D Clone K
Figure 2D
Clone K Label
	Raw Data
	+ K	+ M	+ H	+ V
	0.154	0.28	0.464	0.681
	0.156	0.236	0.42	0.447
	0.0875	0.125	0.428	0.532
Table Analyzed	Oligomycin
Data sets analyzed	A-D
ANOVA summary
F	20.26
P value	0.0004
P value summary	***
Significant diff. among means (P < 0.05)?	Yes
R squared	0.8837
Brown-Forsythe test
F (DFn, DFd)	0.9538 (3, 8)
P value	0.4596
P value summary	ns
Are SDs significantly different (P < 0.05)?	No
Bartlett's test
Bartlett's statistic (corrected)
P value
P value summary
Are SDs significantly different (P < 0.05)?
ANOVA table	SS	DF	MS	F (DFn, DFd)	P value
Treatment (between columns)	0.3416	3	0.1139	F (3, 8) = 20.26	P=0.0004
Residual (within columns)	0.04496	8	0.00562
Total	0.3866	11
Data summary
Number of treatments (columns)	4
Number of values (total)	12
Number of families	1
Number of comparisons per family	6
Alpha	0.05
Tukey's multiple comparisons test	Mean Diff.	95.00% CI of diff.	Below threshold?	Summary	Adjusted P Value
+ K vs. + M	-0.08117	-0.2772 to 0.1148	No	ns	0.5733	A-B
+ K vs. + H	-0.3048	-0.5008 to -0.1088	Yes	**	0.0047	A-C
+ K vs. + V	-0.4208	-0.6168 to -0.2248	Yes	***	0.0006	A-D
+ M vs. + H	-0.2237	-0.4197 to -0.02765	Yes	*	0.0266	B-C
+ M vs. + V	-0.3397	-0.5357 to -0.1437	Yes	**	0.0024	B-D
+ H vs. + V	-0.116	-0.3120 to 0.08001	No	ns	0.3019	C-D
Test details	Mean 1	Mean 2	Mean Diff.	SE of diff.	n1	n2	q	DF
+ K vs. + M	0.1325	0.2137	-0.08117	0.06121	3	3	1.875	8
+ K vs. + H	0.1325	0.4373	-0.3048	0.06121	3	3	7.043	8
+ K vs. + V	0.1325	0.5533	-0.4208	0.06121	3	3	9.723	8
+ M vs. + H	0.2137	0.4373	-0.2237	0.06121	3	3	5.168	8
+ M vs. + V	0.2137	0.5533	-0.3397	0.06121	3	3	7.848	8
+ H vs. + V	0.4373	0.5533	-0.116	0.06121	3	3	2.68	8

## Sheet: Fig 2E Clone N
Figure 2E
Clone N Label
		Raw Data
		+N			+V
	Oligo	0.0991	0.143	0.0782	0.494	0.572	0.586
	Phen	0.107	0.2	0.204	0.833396	0.664791	0.651449
	Statistics
	Table Analyzed	Oligo Data for stat
	Column B	V
	vs.	vs.
	Column A	N
	Unpaired t test
	P value	0.0002
	P value summary	***
	Significantly different (P < 0.05)?	Yes
	One- or two-tailed P value?	Two-tailed
	t, df	t=12.90, df=4
	How big is the difference?
	Mean of column A	0.1068
	Mean of column B	0.5507
	Difference between means (B - A) ± SEM	0.4439 ± 0.03441
	95% confidence interval	0.3484 to 0.5394
	R squared (eta squared)	0.9765
	F test to compare variances
	F, DFn, Dfd	2.247, 2, 2
	P value	0.616
	P value summary	ns
	Significantly different (P < 0.05)?	No
	Data analyzed
	Sample size, column A	3
	Sample size, column B	3
	Table Analyzed	Phen Data for stat
	Column B	V
	vs.	vs.
	Column A	N
	Unpaired t test
	P value	0.0012
	P value summary	**
	Significantly different (P < 0.05)?	Yes
	One- or two-tailed P value?	Two-tailed
	t, df	t=8.204, df=4
	How big is the difference?
	Mean of column A	0.1703
	Mean of column B	0.7165
	Difference between means (B - A) ± SEM	0.5462 ± 0.06658
	95% confidence interval	0.3614 to 0.7311
	R squared (eta squared)	0.9439
	F test to compare variances
	F, DFn, Dfd	3.414, 2, 2
	P value	0.4531
	P value summary	ns
	Significantly different (P < 0.05)?	No
	Data analyzed
	Sample size, column A	3
	Sample size, column B	3

## Sheet: Fig 2F Clone V
Figure 2F
Clone V Label
	Raw Data
		Oligomycin / Vehicle
	+ V	0.443	0.487	0.506
	+ H	0.548	0.47	0.403
	+ N	0.306	0.35	0.319
	+ M	0.358	0.305	0.308
Table Analyzed	Data 3
Data sets analyzed	A-D
ANOVA summary
F	11.97
P value	0.0025
P value summary	**
Significant diff. among means (P < 0.05)?	Yes
R squared	0.8178
Brown-Forsythe test
F (DFn, DFd)	0.8736 (3, 8)
P value	0.4939
P value summary	ns
Are SDs significantly different (P < 0.05)?	No
Bartlett's test
Bartlett's statistic (corrected)
P value
P value summary
Are SDs significantly different (P < 0.05)?
ANOVA table	SS	DF	MS	F (DFn, DFd)	P value
Treatment (between columns)	0.0692	3	0.02307	F (3, 8) = 11.97	P=0.0025
Residual (within columns)	0.01542	8	0.001927
Total	0.08462	11
Data summary
Number of treatments (columns)	4
Number of values (total)	12
Number of families	1
Number of comparisons per family	6
Alpha	0.05
Tukey's multiple comparisons test	Mean Diff.	95.00% CI of diff.	Below threshold?	Summary	Adjusted P Value
+ V vs. + H	0.005	-0.1098 to 0.1198	No	ns	0.9989	A-B
+ V vs. + N	0.1537	0.03889 to 0.2684	Yes	*	0.0114	A-C
+ V vs. + M	0.155	0.04022 to 0.2698	Yes	*	0.0108	A-D
+ H vs. + N	0.1487	0.03389 to 0.2634	Yes	*	0.0137	B-C
+ H vs. + M	0.15	0.03522 to 0.2648	Yes	*	0.013	B-D
+ N vs. + M	0.001333	-0.1134 to 0.1161	No	ns	>0.9999	C-D
Test details	Mean 1	Mean 2	Mean Diff.	SE of diff.	n1	n2	q	DF
+ V vs. + H	0.4787	0.4737	0.005	0.03584	3	3	0.1973	8
+ V vs. + N	0.4787	0.325	0.1537	0.03584	3	3	6.063	8
+ V vs. + M	0.4787	0.3237	0.155	0.03584	3	3	6.116	8
+ H vs. + N	0.4737	0.325	0.1487	0.03584	3	3	5.866	8
+ H vs. + M	0.4737	0.3237	0.15	0.03584	3	3	5.918	8
+ N vs. + M	0.325	0.3237	0.001333	0.03584	3	3	0.05261	8

## Sheet: Fig 2H Clone N
Figure 2H
Clone N Transwell
	Raw Data
		Vehicle			Oligo
	No Top	0.866181	0.941161	1.19266	0.031242	0.003905	0.023822
	V Top	0.842362	1.07272	1.08492	0.841386	0.814544	0.691069
	N Top	1.01903	0.96585	1.01512	0.12513	0.298358	0.297967
	M Top	1.02638	0.971386	1.00223	0.391676	0.391304	0.366778
	Discovery?	P value	Mean of Vehicle	Mean of Oligo	Difference	SE of difference	t ratio	df	q value
No Top	Yes	0.000585	1	0.01966	0.9803	0.09907	9.896	4	0.000197
V Top	No	0.076023	1	0.7823	0.2177	0.09147	2.38	4	0.019196
N Top	Yes	0.000227	1	0.2405	0.7595	0.06016	12.62	4	0.000114
M Top	Yes	4e-06	1	0.3833	0.6167	0.01792	34.41	4	4e-06
Table Analyzed	Vehicle -Normliazed
Column A	Vehicle
vs.	vs.
Column B	Oligo
Test details
Test name	Unpaired t test
Variance assumption	Individual variance for each row
Multiple comparisons	False Discovery Rate (FDR)
Method	Two-stage step-up (Benjamini, Krieger, and Yekutieli)
Desired FDR (Q)	1.00%
Number of tests performed	4
Number of rows omitted	0
