# Supplementary material for: Differential integrated stress response and asparagine production drive symbiosis and therapy resistance of pancreatic adenocarcinoma cells
Source: Nat Cancer. 2022 Nov 21;3(11):1386–403. doi: 10.1038/s43018-022-00463-1 (PMC9701142; doi:10.1038/s43018-022-00463-1)
Supplement: Source Data Fig. 3 — Statistical source data. [file 43018_2022_463_MOESM6_ESM.xlsx]

## Sheet: Fig 3B Alanine
Figure 3B
Alanine
	Raw Data
	Group 1	Group 2
	0.114759	0.7684
	0.220505	0.782183
	0.202119	0.964455
	0.377534	3.54063
	0.449349	2.27899
	0.427674	3.07073
	0.219451	1.84734
	0.160362	1.59288
	0.146551	1.70568
		1.26959
		1.0382
		0.804201
	Table Analyzed	Alanine
	Column B	Group 2
	vs.	vs.
	Column A	Group 1
	Mann Whitney test
	P value	<0.0001
	Exact or approximate P value?	Exact
	P value summary	****
	Significantly different (P < 0.05)?	Yes
	One- or two-tailed P value?	Two-tailed
	Sum of ranks in column A,B	45 , 186
	Mann-Whitney U	0
	Difference between medians
	Median of column A	0.2195, n=9
	Median of column B	1.431, n=12
	Difference: Actual	1.212
	Difference: Hodges-Lehmann	1.149

## Sheet: Fig 3B Asparagine
Figure 3B
Asparagine
	Raw Data
	Group 1	Group 2
	1.7584	1.26218
	2.05185	0.75741
	2.29657	1.72303
	3.29949	0.731292
	3.16066	1.00878
	2.12853	0.463879
	3.80605	1.57049
	3.79721	0.802436
	2.04775	2.67681
		1.19336
		2.75205
		2.5948
Table Analyzed	Asparagine
Column B	Group 2
vs.	vs.
Column A	Group 1
Mann Whitney test
P value	0.0043
Exact or approximate P value?	Exact
P value summary	**
Significantly different (P < 0.05)?	Yes
One- or two-tailed P value?	Two-tailed
Sum of ranks in column A,B	138 , 93
Mann-Whitney U	15
Difference between medians
Median of column A	2.297, n=9
Median of column B	1.228, n=12
Difference: Actual	-1.069
Difference: Hodges-Lehmann	-1.228

## Sheet: Fig 3B Aspartate
Figure 3B
Aspartate
	Raw Data
	Group 1	Group 2
	4.99327	1.48958
	4.98775	1.45082
	5.35242	1.44257
	3.04317	1.4438
	2.49655	1.44019
	2.90576	1.3129
	2.56955	2.65679
	2.6472	3.0103
	2.89907	2.92226
		2.55289
		2.49346
		2.52064
Table Analyzed	Aspartate
Column B	Group 2
vs.	vs.
Column A	Group 1
Mann Whitney test
P value	0.0043
Exact or approximate P value?	Exact
P value summary	**
Significantly different (P < 0.05)?	Yes
One- or two-tailed P value?	Two-tailed
Sum of ranks in column A,B	138 , 93
Mann-Whitney U	15
Difference between medians
Median of column A	2.906, n=9
Median of column B	1.992, n=12
Difference: Actual	-0.9142
Difference: Hodges-Lehmann	-1.372

## Sheet: Fig 3B Glutamate
Figure 3B
Glutamate
	Raw Data
	Group 1	Group 2
	1.35398	5.19681
	1.6125	6.16049
	0.787416	2.13949
	3.92514	7.21755
	2.50743	3.10339
	3.4108	5.48929
	2.04226	4.90067
	6.62995	6.24991
	4.45021	6.09381
		7.06541
		4.04939
		3.38376
	Table Analyzed	Glutamate
	Column B	Group 2
	vs.	vs.
	Column A	Group 1
	Mann Whitney test
	P value	0.0184
	Exact or approximate P value?	Exact
	P value summary	*
	Significantly different (P < 0.05)?	Yes
	One- or two-tailed P value?	Two-tailed
	Sum of ranks in column A,B	66 , 165
	Mann-Whitney U	21
	Difference between medians
	Median of column A	2.507, n=9
	Median of column B	5.343, n=12
	Difference: Actual	2.836
	Difference: Hodges-Lehmann	2.32

## Sheet: Fig 3B Glycine
Figure 3B
Glycine
	Raw Data
	Group 1	Group 2
	0.172379	1.81409
	0.519491	1.26741
	0.500211	1.30923
	0.50958	1.85612
	0.320909	1.21919
	0.751519	1.96508
	0.502605	1.04399
	1.35222	1.27934
	0.7865	1.16675
		0.86992
		0.626241
		0.846676
Table Analyzed	Glycine
Column B	Group 2
vs.	vs.
Column A	Group 1
Mann Whitney test
P value	0.0013
Exact or approximate P value?	Exact
P value summary	**
Significantly different (P < 0.05)?	Yes
One- or two-tailed P value?	Two-tailed
Sum of ranks in column A,B	56 , 175
Mann-Whitney U	11
Difference between medians
Median of column A	0.5096, n=9
Median of column B	1.243, n=12
Difference: Actual	0.7337
Difference: Hodges-Lehmann	0.6704

## Sheet: Fig 3B Proline
Figure 3B
Proline
	Raw Data
	Group 1	Group 2
	1.04707	0.704904
	1.60038	0.626029
	1.61462	0.699809
	1.49411	0.737619
	1.1516	0.719937
	1.24673	0.760659
	1.45738	0.636486
	1.44392	0.742304
	1.51146	0.732468
		0.450364
		0.582981
		0.470134
Table Analyzed	Proline
Column B	Group 2
vs.	vs.
Column A	Group 1
Mann Whitney test
P value	<0.0001
Exact or approximate P value?	Exact
P value summary	****
Significantly different (P < 0.05)?	Yes
One- or two-tailed P value?	Two-tailed
Sum of ranks in column A,B	153 , 78
Mann-Whitney U	0
Difference between medians
Median of column A	1.457, n=9
Median of column B	0.7024, n=12
Difference: Actual	-0.755
Difference: Hodges-Lehmann	-0.7715

## Sheet: Fig 3C Clone N
Figure 3C
Clone N
	Raw Data
		Vehicle			Oligo
	DMEM	22.48	24.07	20.96	59.4	54.68	61.64
	+ NEAA	26.85	24.36	23.82	31.42	21.65	25.54
	Statistics
	Table Analyzed	Data 6
	Column B	Oligo+NEAA
	vs.	vs.
	Column A	Oligo-DMEM
	Unpaired t test
	P value	0.0008
	P value summary	***
	Significantly different (P < 0.05)?	Yes
	One- or two-tailed P value?	Two-tailed
	t, df	t=9.240, df=4
	How big is the difference?
	Mean of column A	58.57
	Mean of column B	26.2
	Difference between means (B - A) ± SEM	-32.37 ± 3.503
	95% confidence interval	-42.10 to -22.64
	R squared (eta squared)	0.9552
	F test to compare variances
	F, DFn, Dfd	1.917, 2, 2
	P value	0.6857
	P value summary	ns
	Significantly different (P < 0.05)?	No
	Data analyzed
	Sample size, column A	3
	Sample size, column B	3

## Sheet: Fig 3D Clone N
Figure 3D
Clone N
	Raw Data
		Oligomycin
	DMEM	6.54917	6.00993	5.8473
	+Asparagine	1.9443	1.94785	2.00233
	+Glycine	6.32289	4.59023	5.35382
	+Serine	3.85118	3.92136	3.73743
	+Alanine	4.51262	4.71854	5.554
	+Proline	6.67537	5.15728	4.7067
	+Aspartate	5.03481	3.9673	5.19553
	+Glutamate	4.80418	3.2976	4.41853
	Statistics
	Table Analyzed	Data 5
	Data sets analyzed	A-H
	ANOVA summary
	F	12.07
	P value	<0.0001
	P value summary	****
	Significant diff. among means (P < 0.05)?	Yes
	R square	0.8407
	Brown-Forsythe test
	F (DFn, DFd)	0.7230 (7, 16)
	P value	0.655
	P value summary	ns
	Are SDs significantly different (P < 0.05)?	No
	Bartlett's test
	Bartlett's statistic (corrected)
	P value
	P value summary
	Are SDs significantly different (P < 0.05)?
	ANOVA table	SS	DF	MS	F (DFn, DFd)	P value
	Treatment (between columns)	35.1	7	5.015	F (7, 16) = 12.07	P<0.0001
	Residual (within columns)	6.65	16	0.4156
	Total	41.75	23
	Data summary
	Number of treatments (columns)	8
	Number of values (total)	24
	Multiple Comparisons
	Number of families	1
	Number of comparisons per family	28
	Alpha	0.05
	Tukey's multiple comparisons test	Mean Diff.	95.00% CI of diff.	Significant?	Summary	Adjusted P Value
	DMEM vs. +Asparagine	4.171	2.348 to 5.993	Yes	****	<0.0001	A-B
	DMEM vs. +Glycine	0.7132	-1.109 to 2.536	No	ns	0.8642	A-C
	DMEM vs. +Serine	2.299	0.4764 to 4.121	Yes	**	0.0087	A-D
	DMEM vs. +Alanine	1.207	-0.6153 to 3.029	No	ns	0.3534	A-E
	DMEM vs. +Proline	0.6223	-1.200 to 2.445	No	ns	0.9259	A-F
	DMEM vs. +Aspartate	1.403	-0.4195 to 3.225	No	ns	0.2029	A-G
	DMEM vs. +Glutamate	1.962	0.1396 to 3.784	Yes	*	0.0302	A-H
	+Asparagine vs. +Glycine	-3.457	-5.280 to -1.635	Yes	***	0.0001	B-C
	+Asparagine vs. +Serine	-1.872	-3.694 to -0.04943	Yes	*	0.0419	B-D
	+Asparagine vs. +Alanine	-2.964	-4.786 to -1.141	Yes	***	0.0008	B-E
	+Asparagine vs. +Proline	-3.548	-5.371 to -1.726	Yes	***	0.0001	B-F
	+Asparagine vs. +Aspartate	-2.768	-4.590 to -0.9453	Yes	**	0.0016	B-G
	+Asparagine vs. +Glutamate	-2.209	-4.031 to -0.3862	Yes	*	0.0122	B-H
	+Glycine vs. +Serine	1.586	-0.2367 to 3.408	No	ns	0.1132	C-D
	+Glycine vs. +Alanine	0.4939	-1.328 to 2.316	No	ns	0.9771	C-E
	+Glycine vs. +Proline	-0.09081	-1.913 to 1.732	No	ns	>0.9999	C-F
	+Glycine vs. +Aspartate	0.6898	-1.133 to 2.512	No	ns	0.8821	C-G
	+Glycine vs. +Glutamate	1.249	-0.5735 to 3.071	No	ns	0.3163	C-H
	+Serine vs. +Alanine	-1.092	-2.914 to 0.7307	No	ns	0.4685	D-E
	+Serine vs. +Proline	-1.676	-3.499 to 0.1459	No	ns	0.0833	D-F
	+Serine vs. +Aspartate	-0.8959	-2.718 to 0.9265	No	ns	0.6864	D-G
	+Serine vs. +Glutamate	-0.3368	-2.159 to 1.486	No	ns	0.9976	D-H
	+Alanine vs. +Proline	-0.5847	-2.407 to 1.238	No	ns	0.9451	E-F
	+Alanine vs. +Aspartate	0.1958	-1.627 to 2.018	No	ns	>0.9999	E-G
	+Alanine vs. +Glutamate	0.755	-1.067 to 2.577	No	ns	0.829	E-H
	+Proline vs. +Aspartate	0.7806	-1.042 to 2.603	No	ns	0.8055	F-G
	+Proline vs. +Glutamate	1.34	-0.4827 to 3.162	No	ns	0.2449	F-H
	+Aspartate vs. +Glutamate	0.5591	-1.263 to 2.382	No	ns	0.9561	G-H
	Test details	Mean 1	Mean 2	Mean Diff.	SE of diff.	n1	n2	q	DF
	DMEM vs. +Asparagine	6.135	1.965	4.171	0.5264	3	3	11.21	16
	DMEM vs. +Glycine	6.135	5.422	0.7132	0.5264	3	3	1.916	16
	DMEM vs. +Serine	6.135	3.837	2.299	0.5264	3	3	6.176	16
	DMEM vs. +Alanine	6.135	4.928	1.207	0.5264	3	3	3.243	16
	DMEM vs. +Proline	6.135	5.513	0.6223	0.5264	3	3	1.672	16
	DMEM vs. +Aspartate	6.135	4.733	1.403	0.5264	3	3	3.769	16
	DMEM vs. +Glutamate	6.135	4.173	1.962	0.5264	3	3	5.271	16
	+Asparagine vs. +Glycine	1.965	5.422	-3.457	0.5264	3	3	9.289	16
	+Asparagine vs. +Serine	1.965	3.837	-1.872	0.5264	3	3	5.029	16
	+Asparagine vs. +Alanine	1.965	4.928	-2.964	0.5264	3	3	7.962	16
	+Asparagine vs. +Proline	1.965	5.513	-3.548	0.5264	3	3	9.533	16
	+Asparagine vs. +Aspartate	1.965	4.733	-2.768	0.5264	3	3	7.436	16
	+Asparagine vs. +Glutamate	1.965	4.173	-2.209	0.5264	3	3	5.934	16
	+Glycine vs. +Serine	5.422	3.837	1.586	0.5264	3	3	4.26	16
	+Glycine vs. +Alanine	5.422	4.928	0.4939	0.5264	3	3	1.327	16
	+Glycine vs. +Proline	5.422	5.513	-0.09081	0.5264	3	3	0.244	16
	+Glycine vs. +Aspartate	5.422	4.733	0.6898	0.5264	3	3	1.853	16
	+Glycine vs. +Glutamate	5.422	4.173	1.249	0.5264	3	3	3.355	16
	+Serine vs. +Alanine	3.837	4.928	-1.092	0.5264	3	3	2.933	16
	+Serine vs. +Proline	3.837	5.513	-1.676	0.5264	3	3	4.504	16
	+Serine vs. +Aspartate	3.837	4.733	-0.8959	0.5264	3	3	2.407	16
	+Serine vs. +Glutamate	3.837	4.173	-0.3368	0.5264	3	3	0.9048	16
	+Alanine vs. +Proline	4.928	5.513	-0.5847	0.5264	3	3	1.571	16
	+Alanine vs. +Aspartate	4.928	4.733	0.1958	0.5264	3	3	0.5262	16
	+Alanine vs. +Glutamate	4.928	4.173	0.755	0.5264	3	3	2.028	16
	+Proline vs. +Aspartate	5.513	4.733	0.7806	0.5264	3	3	2.097	16
	+Proline vs. +Glutamate	5.513	4.173	1.34	0.5264	3	3	3.599	16
	+Aspartate vs. +Glutamate	4.733	4.173	0.5591	0.5264	3	3	1.502	16

## Sheet: Fig 3E Clone N
Figure 3E
Clone N
	Raw Data
	DMEM	Asp 100 μM	Asp 20 mM
	2.82	2.48	1.09
	2.56	2.91	1.08
	3.24	2.81	1.11
	Statistics
	Table Analyzed	Only oligo
	Data sets analyzed	A-C
	ANOVA summary
	F	52.29
	P value	0.0002
	P value summary	***
	Significant diff. among means (P < 0.05)?	Yes
	R squared	0.9457
	Brown-Forsythe test
	F (DFn, DFd)	1.459 (2, 6)
	P value	0.3045
	P value summary	ns
	Are SDs significantly different (P < 0.05)?	No
	Bartlett's test
	Bartlett's statistic (corrected)
	P value
	P value summary
	Are SDs significantly different (P < 0.05)?
	ANOVA table	SS	DF	MS	F (DFn, DFd)	P value
	Treatment (between columns)	5.878	2	2.939	F (2, 6) = 52.29	P=0.0002
	Residual (within columns)	0.3372	6	0.0562
	Total	6.215	8
	Data summary
	Number of treatments (columns)	3
	Number of values (total)	9
	Mutliple Comparisons
	Number of families	1
	Number of comparisons per family	3
	Alpha	0.05
	Tukey's multiple comparisons test	Mean Diff.	95.00% CI of diff.	Below threshold?	Summary	Adjusted P Value
	DMEM vs. Asp 100 μM	0.14	-0.4539 to 0.7339	No	ns	0.7595	A-B
	DMEM vs. Asp 20 mM	1.78	1.186 to 2.374	Yes	***	0.0002	A-C
	Asp 100 μM vs. Asp 20 mM	1.64	1.046 to 2.234	Yes	***	0.0004	B-C
	Test details	Mean 1	Mean 2	Mean Diff.	SE of diff.	n1	n2	q	DF
	DMEM vs. Asp 100 μM	2.873	2.733	0.14	0.1936	3	3	1.023	6
	DMEM vs. Asp 20 mM	2.873	1.093	1.78	0.1936	3	3	13.01	6
	Asp 100 μM vs. Asp 20 mM	2.733	1.093	1.64	0.1936	3	3	11.98	6

## Sheet: Fig 3F Clone N
Figure 3F
Clone N
	Raw Data
		Oligomycin			Phenformin			IACS-10759
	Mock	2.57451	2.7799	2.54404	4.70539	4.42033	4.46333	1.71015	1.83858	1.94721
	+ Asn	1.96673	1.77657	1.8249	2.39405	2.40121	2.54733	1.14619	1.13249	1.1467
	Table Analyzed	Oligomycin		Table Analyzed	Phenformin		Table Analyzed	IACS
	Column B	+ Asn		Column B	+ Asn		Column B	+ Asn
	vs.	vs.		vs.	vs.		vs.	vs.
	Column A	Mock		Column A	Mock		Column A	Mock
	Unpaired t test			Unpaired t test			Unpaired t test
	P value	0.0011		P value	<0.0001		P value	0.0006
	P value summary	**		P value summary	****		P value summary	***
	Significantly different (P < 0.05)?	Yes		Significantly different (P < 0.05)?	Yes		Significantly different (P < 0.05)?	Yes
	One- or two-tailed P value?	Two-tailed		One- or two-tailed P value?	Two-tailed		One- or two-tailed P value?	Two-tailed
	t, df	t=8.308, df=4		t, df	t=20.45, df=4		t, df	t=10.05, df=4
	How big is the difference?			How big is the difference?			How big is the difference?
	Mean of column A	2.633		Mean of column A	4.53		Mean of column A	1.832
	Mean of column B	1.856		Mean of column B	2.448		Mean of column B	1.142
	Difference between means (B - A) ± SEM	-0.7767 ± 0.09350		Difference between means (B - A) ± SEM	-2.082 ± 0.1018		Difference between means (B - A) ± SEM	-0.6902 ± 0.06867
	95% confidence interval	-1.036 to -0.5172		95% confidence interval	-2.365 to -1.799		95% confidence interval	-0.8808 to -0.4995
	R squared (eta squared)	0.9452		R squared (eta squared)	0.9905		R squared (eta squared)	0.9619
	F test to compare variances			F test to compare variances			F test to compare variances
	F, DFn, Dfd	1.685, 2, 2		F, DFn, Dfd	3.156, 2, 2		F, DFn, Dfd	216.6, 2, 2
	P value	0.745		P value	0.4812		P value	0.0092
	P value summary	ns		P value summary	ns		P value summary	**
	Significantly different (P < 0.05)?	No		Significantly different (P < 0.05)?	No		Significantly different (P < 0.05)?	Yes
	Data analyzed			Data analyzed			Data analyzed
	Sample size, column A	3		Sample size, column A	3		Sample size, column A	3
	Sample size, column B	3		Sample size, column B	3		Sample size, column B	3

[truncated: 1 more sheets: Fig 3H Clone N Label]
