# Supplementary material for: Differential integrated stress response and asparagine production drive symbiosis and therapy resistance of pancreatic adenocarcinoma cells
Source: Nat Cancer. 2022 Nov 21;3(11):1386–403. doi: 10.1038/s43018-022-00463-1 (PMC9701142; doi:10.1038/s43018-022-00463-1)
Supplement: Source Data Fig. 4 — Statistical source data. [file 43018_2022_463_MOESM7_ESM.xlsx]

## Sheet: Fig 4B Myc
Figure 4B
Myc Expression
	Raw Data
	Group 1	Group 2
	3.18547	1.08915
	2.6121	0.682047
	1.40599	1.43401
	2.35954	0.450722
	0.50264	0.235417
	1.986	1.25523
	2.33203	1.27125
	1.27526	0.555095
	2.01975	0.368822
		2.15261
		1.03597
		0.740215
	Statistics
	Table Analyzed	Myc
	Column B	Group 2
	vs.	vs.
	Column A	Group 1
	Mann Whitney test
	P value	0.0043
	Exact or approximate P value?	Exact
	P value summary	**
	Significantly different (P < 0.05)?	Yes
	One- or two-tailed P value?	Two-tailed
	Sum of ranks in column A,B	138 , 93
	Mann-Whitney U	15
	Difference between medians
	Median of column A	2.020, n=9
	Median of column B	0.8881, n=12
	Difference: Actual	-1.132
	Difference: Hodges-Lehmann	-1.069

## Sheet: Fig 4D ASNS
Figure 4D
ASNS Expression
	Raw Data
	Group 1	Group 2
	0.994269	0.623688
	1.09824	0.679739
	1.26763	0.528072
	0.917532	0.317056
	1.36712	0.594713
	1.16293	0.572336
	1.08044	0.811159
	1.04713	0.810592
	1.0421	0.846012
		0.480379
		0.839219
		1.18935
	Statistics
	Table Analyzed	ASNS
	Column B	Group 2
	vs.	vs.
	Column A	Group 1
	Mann Whitney test
	P value	0.0003
	Exact or approximate P value?	Exact
	P value summary	***
	Significantly different (P < 0.05)?	Yes
	One- or two-tailed P value?	Two-tailed
	Sum of ranks in column A,B	146 , 85
	Mann-Whitney U	7
	Difference between medians
	Median of column A	1.080, n=9
	Median of column B	0.6517, n=12
	Difference: Actual	-0.4287
	Difference: Hodges-Lehmann	-0.4328

## Sheet: Fig 4G Clone N Label
Figure 4G
Clone N Label
	Raw Data
	DMSO N+N	DMSO N+V	1 nM Oligo N+N	1 nM Oligo N+V	Gcn2i N+N	Gcn2i N+V	Gcn2i 1 nM Oligo N+N	Gcn2i 1 nM Oligo N+V	ISRIB N+N	ISRIB N+V	ISRIB 1 nM Oligo N+N	ISRIB 1 nM Oligo N+V
	0.876964	0.744809	0.0362407	0.582351	0.792301	0.737402	0.435559	0.208597	0.86728	1.29747	0.189	0.253731
	1.19369	1.08423	0.113778	0.66132	1.00128	0.908586	0.538738	0.314308	0.789987	1.13093	0.326288	0.381413
	1.02844	1.11925	0.0865513	0.65724	1.01437	0.913294	0.404921	0.219519	1.16019	1.13984	0.318553	0.397734
	0.900901	1.05171	0.0953222	0.733761	0.830735	0.94964	0.659094	0.29127	0.989828	1.12296	0.397856	0.22881
	Statistics
	Table Analyzed	Combined Endpoint
	Data sets analyzed	A-L
	ANOVA summary
	F	44.51
	P value	<0.0001
	P value summary	****
	Significant diff. among means (P < 0.05)?	Yes
	R squared	0.9315
	Brown-Forsythe test
	F (DFn, DFd)	0.8874 (11, 36)
	P value	0.5606
	P value summary	ns
	Are SDs significantly different (P < 0.05)?	No
	Bartlett's test
	Bartlett's statistic (corrected)	11.16
	P value	0.4299
	P value summary	ns
	Are SDs significantly different (P < 0.05)?	No
	ANOVA table	SS	DF	MS	F (DFn, DFd)	P value
	Treatment (between columns)	5.788	11	0.5262	F (11, 36) = 44.51	P<0.0001
	Residual (within columns)	0.4256	36	0.01182
	Total	6.214	47
	Data summary
	Number of treatments (columns)	12
	Number of values (total)	48
	Number of families	1
	Number of comparisons per family	66
	Alpha	0.05
	Tukey's multiple comparisons test	Mean Diff.	95.00% CI of diff.	Below threshold?	Summary	Adjusted P Value
	DMSO N+N vs. DMSO N+V	2.5e-10	-0.2684 to 0.2684	No	ns	>0.9999	A-B
	DMSO N+N vs. 1 nM Oligo N+N	0.917	0.6487 to 1.185	Yes	****	<0.0001	A-C
	DMSO N+N vs. 1 nM Oligo N+V	0.3413	0.07297 to 0.6097	Yes	**	0.0041	A-D
	DMSO N+N vs. Gcn2i N+N	0.09033	-0.1780 to 0.3587	No	ns	0.9878	A-E
	DMSO N+N vs. Gcn2i N+V	0.1228	-0.1456 to 0.3911	No	ns	0.8991	A-F
	DMSO N+N vs. Gcn2i 1 nM Oligo N+N	0.4904	0.2221 to 0.7588	Yes	****	<0.0001	A-G
	DMSO N+N vs. Gcn2i 1 nM Oligo N+V	0.7416	0.4732 to 1.010	Yes	****	<0.0001	A-H
	DMSO N+N vs. ISRIB N+N	0.04818	-0.2202 to 0.3165	No	ns	>0.9999	A-I
	DMSO N+N vs. ISRIB N+V	-0.1728	-0.4412 to 0.09556	No	ns	0.5288	A-J
	DMSO N+N vs. ISRIB 1 nM Oligo N+N	0.6921	0.4237 to 0.9604	Yes	****	<0.0001	A-K
	DMSO N+N vs. ISRIB 1 nM Oligo N+V	0.6846	0.4162 to 0.9529	Yes	****	<0.0001	A-L
	DMSO N+V vs. 1 nM Oligo N+N	0.917	0.6487 to 1.185	Yes	****	<0.0001	B-C
	DMSO N+V vs. 1 nM Oligo N+V	0.3413	0.07297 to 0.6097	Yes	**	0.0041	B-D
	DMSO N+V vs. Gcn2i N+N	0.09033	-0.1780 to 0.3587	No	ns	0.9878	B-E
	DMSO N+V vs. Gcn2i N+V	0.1228	-0.1456 to 0.3911	No	ns	0.8991	B-F
	DMSO N+V vs. Gcn2i 1 nM Oligo N+N	0.4904	0.2221 to 0.7588	Yes	****	<0.0001	B-G
	DMSO N+V vs. Gcn2i 1 nM Oligo N+V	0.7416	0.4732 to 1.010	Yes	****	<0.0001	B-H
	DMSO N+V vs. ISRIB N+N	0.04818	-0.2202 to 0.3165	No	ns	>0.9999	B-I
	DMSO N+V vs. ISRIB N+V	-0.1728	-0.4412 to 0.09556	No	ns	0.5288	B-J
	DMSO N+V vs. ISRIB 1 nM Oligo N+N	0.6921	0.4237 to 0.9604	Yes	****	<0.0001	B-K
	DMSO N+V vs. ISRIB 1 nM Oligo N+V	0.6846	0.4162 to 0.9529	Yes	****	<0.0001	B-L
	1 nM Oligo N+N vs. 1 nM Oligo N+V	-0.5757	-0.8441 to -0.3073	Yes	****	<0.0001	C-D
	1 nM Oligo N+N vs. Gcn2i N+N	-0.8267	-1.095 to -0.5583	Yes	****	<0.0001	C-E
	1 nM Oligo N+N vs. Gcn2i N+V	-0.7943	-1.063 to -0.5259	Yes	****	<0.0001	C-F
	1 nM Oligo N+N vs. Gcn2i 1 nM Oligo N+N	-0.4266	-0.6950 to -0.1582	Yes	***	0.0002	C-G
	1 nM Oligo N+N vs. Gcn2i 1 nM Oligo N+V	-0.1755	-0.4438 to 0.09291	No	ns	0.5063	C-H
	1 nM Oligo N+N vs. ISRIB N+N	-0.8688	-1.137 to -0.6005	Yes	****	<0.0001	C-I
	1 nM Oligo N+N vs. ISRIB N+V	-1.09	-1.358 to -0.8215	Yes	****	<0.0001	C-J
	1 nM Oligo N+N vs. ISRIB 1 nM Oligo N+N	-0.225	-0.4933 to 0.04341	No	ns	0.1745	C-K
	1 nM Oligo N+N vs. ISRIB 1 nM Oligo N+V	-0.2324	-0.5008 to 0.03591	No	ns	0.1432	C-L
	1 nM Oligo N+V vs. Gcn2i N+N	-0.251	-0.5194 to 0.01735	No	ns	0.0848	D-E
	1 nM Oligo N+V vs. Gcn2i N+V	-0.2186	-0.4869 to 0.04979	No	ns	0.2052	D-F
	1 nM Oligo N+V vs. Gcn2i 1 nM Oligo N+N	0.1491	-0.1193 to 0.4174	No	ns	0.7282	D-G
	1 nM Oligo N+V vs. Gcn2i 1 nM Oligo N+V	0.4002	0.1319 to 0.6686	Yes	***	0.0004	D-H
	1 nM Oligo N+V vs. ISRIB N+N	-0.2932	-0.5615 to -0.02480	Yes	*	0.0223	D-I
	1 nM Oligo N+V vs. ISRIB N+V	-0.5141	-0.7825 to -0.2458	Yes	****	<0.0001	D-J
	1 nM Oligo N+V vs. ISRIB 1 nM Oligo N+N	0.3507	0.08239 to 0.6191	Yes	**	0.0029	D-K
	1 nM Oligo N+V vs. ISRIB 1 nM Oligo N+V	0.3432	0.07489 to 0.6116	Yes	**	0.0038	D-L
	Gcn2i N+N vs. Gcn2i N+V	0.03244	-0.2359 to 0.3008	No	ns	>0.9999	E-F
	Gcn2i N+N vs. Gcn2i 1 nM Oligo N+N	0.4001	0.1317 to 0.6685	Yes	***	0.0004	E-G
	Gcn2i N+N vs. Gcn2i 1 nM Oligo N+V	0.6512	0.3829 to 0.9196	Yes	****	<0.0001	E-H
	Gcn2i N+N vs. ISRIB N+N	-0.04215	-0.3105 to 0.2262	No	ns	>0.9999	E-I
	Gcn2i N+N vs. ISRIB N+V	-0.2631	-0.5315 to 0.005229	No	ns	0.0588	E-J
	Gcn2i N+N vs. ISRIB 1 nM Oligo N+N	0.6017	0.3334 to 0.8701	Yes	****	<0.0001	E-K
	Gcn2i N+N vs. ISRIB 1 nM Oligo N+V	0.5943	0.3259 to 0.8626	Yes	****	<0.0001	E-L
	Gcn2i N+V vs. Gcn2i 1 nM Oligo N+N	0.3677	0.09930 to 0.6360	Yes	**	0.0015	F-G
	Gcn2i N+V vs. Gcn2i 1 nM Oligo N+V	0.6188	0.3505 to 0.8872	Yes	****	<0.0001	F-H
	Gcn2i N+V vs. ISRIB N+N	-0.07459	-0.3429 to 0.1938	No	ns	0.9975	F-I
	Gcn2i N+V vs. ISRIB N+V	-0.2956	-0.5639 to -0.02721	Yes	*	0.0205	F-J
	Gcn2i N+V vs. ISRIB 1 nM Oligo N+N	0.5693	0.3009 to 0.8377	Yes	****	<0.0001	F-K
	Gcn2i N+V vs. ISRIB 1 nM Oligo N+V	0.5618	0.2935 to 0.8302	Yes	****	<0.0001	F-L
	Gcn2i 1 nM Oligo N+N vs. Gcn2i 1 nM Oligo N+V	0.2512	-0.01720 to 0.5195	No	ns	0.0844	G-H
	Gcn2i 1 nM Oligo N+N vs. ISRIB N+N	-0.4422	-0.7106 to -0.1739	Yes	****	<0.0001	G-I
	Gcn2i 1 nM Oligo N+N vs. ISRIB N+V	-0.6632	-0.9316 to -0.3949	Yes	****	<0.0001	G-J
	Gcn2i 1 nM Oligo N+N vs. ISRIB 1 nM Oligo N+N	0.2017	-0.06670 to 0.4700	No	ns	0.3048	G-K
	Gcn2i 1 nM Oligo N+N vs. ISRIB 1 nM Oligo N+V	0.1942	-0.07420 to 0.4625	No	ns	0.3574	G-L
	Gcn2i 1 nM Oligo N+V vs. ISRIB N+N	-0.6934	-0.9618 to -0.4250	Yes	****	<0.0001	H-I
	Gcn2i 1 nM Oligo N+V vs. ISRIB N+V	-0.9144	-1.183 to -0.6460	Yes	****	<0.0001	H-J
	Gcn2i 1 nM Oligo N+V vs. ISRIB 1 nM Oligo N+N	-0.0495	-0.3179 to 0.2189	No	ns	>0.9999	H-K
	Gcn2i 1 nM Oligo N+V vs. ISRIB 1 nM Oligo N+V	-0.057	-0.3254 to 0.2114	No	ns	0.9998	H-L
	ISRIB N+N vs. ISRIB N+V	-0.221	-0.4893 to 0.04738	No	ns	0.1931	I-J
	ISRIB N+N vs. ISRIB 1 nM Oligo N+N	0.6439	0.3755 to 0.9123	Yes	****	<0.0001	I-K
	ISRIB N+N vs. ISRIB 1 nM Oligo N+V	0.6364	0.3680 to 0.9048	Yes	****	<0.0001	I-L
	ISRIB N+V vs. ISRIB 1 nM Oligo N+N	0.8649	0.5965 to 1.133	Yes	****	<0.0001	J-K
	ISRIB N+V vs. ISRIB 1 nM Oligo N+V	0.8574	0.5890 to 1.126	Yes	****	<0.0001	J-L
	ISRIB 1 nM Oligo N+N vs. ISRIB 1 nM Oligo N+V	-0.007498	-0.2759 to 0.2609	No	ns	>0.9999	K-L
	Test details	Mean 1	Mean 2	Mean Diff.	SE of diff.	n1	n2	q	DF
	DMSO N+N vs. DMSO N+V	1	1	2.5e-10	0.07689	4	4	4.598e-09	36
	DMSO N+N vs. 1 nM Oligo N+N	1	0.08297	0.917	0.07689	4	4	16.87	36
	DMSO N+N vs. 1 nM Oligo N+V	1	0.6587	0.3413	0.07689	4	4	6.278	36
	DMSO N+N vs. Gcn2i N+N	1	0.9097	0.09033	0.07689	4	4	1.661	36
	DMSO N+N vs. Gcn2i N+V	1	0.8772	0.1228	0.07689	4	4	2.258	36
	DMSO N+N vs. Gcn2i 1 nM Oligo N+N	1	0.5096	0.4904	0.07689	4	4	9.021	36
	DMSO N+N vs. Gcn2i 1 nM Oligo N+V	1	0.2584	0.7416	0.07689	4	4	13.64	36
	DMSO N+N vs. ISRIB N+N	1	0.9518	0.04818	0.07689	4	4	0.8862	36
	DMSO N+N vs. ISRIB N+V	1	1.173	-0.1728	0.07689	4	4	3.178	36
	DMSO N+N vs. ISRIB 1 nM Oligo N+N	1	0.3079	0.6921	0.07689	4	4	12.73	36
	DMSO N+N vs. ISRIB 1 nM Oligo N+V	1	0.3154	0.6846	0.07689	4	4	12.59	36
	DMSO N+V vs. 1 nM Oligo N+N	1	0.08297	0.917	0.07689	4	4	16.87	36
	DMSO N+V vs. 1 nM Oligo N+V	1	0.6587	0.3413	0.07689	4	4	6.278	36
	DMSO N+V vs. Gcn2i N+N	1	0.9097	0.09033	0.07689	4	4	1.661	36
	DMSO N+V vs. Gcn2i N+V	1	0.8772	0.1228	0.07689	4	4	2.258	36
	DMSO N+V vs. Gcn2i 1 nM Oligo N+N	1	0.5096	0.4904	0.07689	4	4	9.021	36
	DMSO N+V vs. Gcn2i 1 nM Oligo N+V	1	0.2584	0.7416	0.07689	4	4	13.64	36
	DMSO N+V vs. ISRIB N+N	1	0.9518	0.04818	0.07689	4	4	0.8862	36
	DMSO N+V vs. ISRIB N+V	1	1.173	-0.1728	0.07689	4	4	3.178	36
	DMSO N+V vs. ISRIB 1 nM Oligo N+N	1	0.3079	0.6921	0.07689	4	4	12.73	36
	DMSO N+V vs. ISRIB 1 nM Oligo N+V	1	0.3154	0.6846	0.07689	4	4	12.59	36
	1 nM Oligo N+N vs. 1 nM Oligo N+V	0.08297	0.6587	-0.5757	0.07689	4	4	10.59	36
	1 nM Oligo N+N vs. Gcn2i N+N	0.08297	0.9097	-0.8267	0.07689	4	4	15.21	36
	1 nM Oligo N+N vs. Gcn2i N+V	0.08297	0.8772	-0.7943	0.07689	4	4	14.61	36
	1 nM Oligo N+N vs. Gcn2i 1 nM Oligo N+N	0.08297	0.5096	-0.4266	0.07689	4	4	7.847	36
	1 nM Oligo N+N vs. Gcn2i 1 nM Oligo N+V	0.08297	0.2584	-0.1755	0.07689	4	4	3.227	36
	1 nM Oligo N+N vs. ISRIB N+N	0.08297	0.9518	-0.8688	0.07689	4	4	15.98	36
	1 nM Oligo N+N vs. ISRIB N+V	0.08297	1.173	-1.09	0.07689	4	4	20.05	36
	1 nM Oligo N+N vs. ISRIB 1 nM Oligo N+N	0.08297	0.3079	-0.225	0.07689	4	4	4.138	36
	1 nM Oligo N+N vs. ISRIB 1 nM Oligo N+V	0.08297	0.3154	-0.2324	0.07689	4	4	4.276	36
	1 nM Oligo N+V vs. Gcn2i N+N	0.6587	0.9097	-0.251	0.07689	4	4	4.617	36
	1 nM Oligo N+V vs. Gcn2i N+V	0.6587	0.8772	-0.2186	0.07689	4	4	4.02	36
	1 nM Oligo N+V vs. Gcn2i 1 nM Oligo N+N	0.6587	0.5096	0.1491	0.07689	4	4	2.742	36
	1 nM Oligo N+V vs. Gcn2i 1 nM Oligo N+V	0.6587	0.2584	0.4002	0.07689	4	4	7.362	36
	1 nM Oligo N+V vs. ISRIB N+N	0.6587	0.9518	-0.2932	0.07689	4	4	5.392	36
	1 nM Oligo N+V vs. ISRIB N+V	0.6587	1.173	-0.5141	0.07689	4	4	9.457	36
	1 nM Oligo N+V vs. ISRIB 1 nM Oligo N+N	0.6587	0.3079	0.3507	0.07689	4	4	6.451	36
	1 nM Oligo N+V vs. ISRIB 1 nM Oligo N+V	0.6587	0.3154	0.3432	0.07689	4	4	6.314	36
	Gcn2i N+N vs. Gcn2i N+V	0.9097	0.8772	0.03244	0.07689	4	4	0.5967	36
	Gcn2i N+N vs. Gcn2i 1 nM Oligo N+N	0.9097	0.5096	0.4001	0.07689	4	4	7.359	36
	Gcn2i N+N vs. Gcn2i 1 nM Oligo N+V	0.9097	0.2584	0.6512	0.07689	4	4	11.98	36
	Gcn2i N+N vs. ISRIB N+N	0.9097	0.9518	-0.04215	0.07689	4	4	0.7753	36
	Gcn2i N+N vs. ISRIB N+V	0.9097	1.173	-0.2631	0.07689	4	4	4.84	36
	Gcn2i N+N vs. ISRIB 1 nM Oligo N+N	0.9097	0.3079	0.6017	0.07689	4	4	11.07	36
	Gcn2i N+N vs. ISRIB 1 nM Oligo N+V	0.9097	0.3154	0.5943	0.07689	4	4	10.93	36
	Gcn2i N+V vs. Gcn2i 1 nM Oligo N+N	0.8772	0.5096	0.3677	0.07689	4	4	6.762	36
	Gcn2i N+V vs. Gcn2i 1 nM Oligo N+V	0.8772	0.2584	0.6188	0.07689	4	4	11.38	36
	Gcn2i N+V vs. ISRIB N+N	0.8772	0.9518	-0.07459	0.07689	4	4	1.372	36
	Gcn2i N+V vs. ISRIB N+V	0.8772	1.173	-0.2956	0.07689	4	4	5.437	36
	Gcn2i N+V vs. ISRIB 1 nM Oligo N+N	0.8772	0.3079	0.5693	0.07689	4	4	10.47	36
	Gcn2i N+V vs. ISRIB 1 nM Oligo N+V	0.8772	0.3154	0.5618	0.07689	4	4	10.33	36
	Gcn2i 1 nM Oligo N+N vs. Gcn2i 1 nM Oligo N+V	0.5096	0.2584	0.2512	0.07689	4	4	4.62	36
	Gcn2i 1 nM Oligo N+N vs. ISRIB N+N	0.5096	0.9518	-0.4422	0.07689	4	4	8.134	36
	Gcn2i 1 nM Oligo N+N vs. ISRIB N+V	0.5096	1.173	-0.6632	0.07689	4	4	12.2	36
	Gcn2i 1 nM Oligo N+N vs. ISRIB 1 nM Oligo N+N	0.5096	0.3079	0.2017	0.07689	4	4	3.709	36
	Gcn2i 1 nM Oligo N+N vs. ISRIB 1 nM Oligo N+V	0.5096	0.3154	0.1942	0.07689	4	4	3.571	36
	Gcn2i 1 nM Oligo N+V vs. ISRIB N+N	0.2584	0.9518	-0.6934	0.07689	4	4	12.75	36
	Gcn2i 1 nM Oligo N+V vs. ISRIB N+V	0.2584	1.173	-0.9144	0.07689	4	4	16.82	36
	Gcn2i 1 nM Oligo N+V vs. ISRIB 1 nM Oligo N+N	0.2584	0.3079	-0.0495	0.07689	4	4	0.9105	36
	Gcn2i 1 nM Oligo N+V vs. ISRIB 1 nM Oligo N+V	0.2584	0.3154	-0.057	0.07689	4	4	1.048	36
	ISRIB N+N vs. ISRIB N+V	0.9518	1.173	-0.221	0.07689	4	4	4.065	36
	ISRIB N+N vs. ISRIB 1 nM Oligo N+N	0.9518	0.3079	0.6439	0.07689	4	4	11.84	36
	ISRIB N+N vs. ISRIB 1 nM Oligo N+V	0.9518	0.3154	0.6364	0.07689	4	4	11.71	36
	ISRIB N+V vs. ISRIB 1 nM Oligo N+N	1.173	0.3079	0.8649	0.07689	4	4	15.91	36
	ISRIB N+V vs. ISRIB 1 nM Oligo N+V	1.173	0.3154	0.8574	0.07689	4	4	15.77	36
	ISRIB 1 nM Oligo N+N vs. ISRIB 1 nM Oligo N+V	0.3079	0.3154	-0.007498	0.07689	4	4	0.1379	36
