# Supplementary material for: Differential integrated stress response and asparagine production drive symbiosis and therapy resistance of pancreatic adenocarcinoma cells
Source: Nat Cancer. 2022 Nov 21;3(11):1386–403. doi: 10.1038/s43018-022-00463-1 (PMC9701142; doi:10.1038/s43018-022-00463-1)
Supplement: Source Data Fig. 5 — Statistical source data. [file 43018_2022_463_MOESM9_ESM.xlsx]

## Sheet: Figure 5F
Figure 5F
Patient-derived PDA Clones
[Oligomycin] (pM)	PATC53-18			PATC53-23			PATC53-26			PATC53-34			PATC53-41			PATC53-50
1	0.93069	1.0224	1.04691	1.05228	0.778561	1.16916	1.06621	0.985458	0.94833	1.01072	0.929401	1.05988	1.0189	0.965773	1.01533	0.931757	1.0716	0.99664
10	1.0058	0.971275	0.966695	0.870281	0.565535	0.752633	1.16543	1.18496	1.13949	1.27601	1.20233	1.07223	1.02932	1.03393	1.02288	0.807384	0.934592	1.0754
40	0.883062	1.01529	0.876196	0.538451	0.685324	0.631871	1.09303	1.06965	0.95111	1.34502	1.21715	1.33737	0.961788	1.05137	1.01728	0.88827	0.889799	0.900795
160	0.933189	0.907244	0.60583	0.396294	0.428311	0.56481	1.00953	1.0888	1.00836	1.23355	1.03626	1.11075	1.04086	1.01486	1.00317	0.846254	0.796476	0.74306
640	0.570356	1.0039	0.499764	0.440033	0.357076	0.531956	0.971464	0.914041	0.959777	0.996133	1.02078	1.23298	0.580521	0.625018	0.671403	0.724637	0.717465	0.748331
2560	0.458702	0.96006	0.476361	0.531377	0.313107	0.485717	0.86903	0.92881	0.915071	0.822194	1.01806	0.85228	0.57418	0.663123	0.623614	0.535126	0.546082	0.760529
10240	0.589097	0.741666	0.454882	0.567296	0.369611	0.343856	0.922701	0.89319	0.500855	0.503023	1.04	1.00179	0.278046	0.547126	0.66727	0.551227	0.567426	0.448293
40960	0.461378	0.761616	0.524307	0.591279	0.662803	0.210176	0.943641	0.913493	0.427106	0.559178	0.637078	0.788075	0.296893	0.549814	0.586469	0.466773	0.434331	0.427119

## Sheet: Figure 5H
Figure 5H
PATC53-23 Label
	Raw Data
		+ PATC53-23				+ PATC53-34
	Oligomycin	0.827586	0.383908	0.413793	0.328736	1.10312	1.03917	0.981615	0.764189
	Phenformin	0.310345	0.351724	0.266667	0.229885	0.904876	0.735412	0.68745	0.671463
	Table Analyzed	Oligomycin			Table Analyzed	Phenformin
	Column B	+ PATC53-34			Column B	+ PATC53-34
	vs.	vs.			vs.	vs.
	Column A	+ PATC53-23			Column A	+ PATC53-23
	Unpaired t test				Unpaired t test
	P value	0.012			P value	0.0002
	P value summary	*			P value summary	***
	Significantly different (P < 0.05)?	Yes			Significantly different (P < 0.05)?	Yes
	One- or two-tailed P value?	Two-tailed			One- or two-tailed P value?	Two-tailed
	t, df	t=3.555, df=6			t, df	t=7.717, df=6
	How big is the difference?				How big is the difference?
	Mean of column A	0.4885			Mean of column A	0.2897
	Mean of column B	0.972			Mean of column B	0.7498
	Difference between means (B - A) ± SEM	0.4835 ± 0.1360			Difference between means (B - A) ± SEM	0.4601 ± 0.05962
	95% confidence interval	0.1507 to 0.8163			95% confidence interval	0.3142 to 0.6060
	R squared (eta squared)	0.6781			R squared (eta squared)	0.9085
	F test to compare variances				F test to compare variances
	F, DFn, Dfd	2.416, 3, 3			F, DFn, Dfd	4.090, 3, 3
	P value	0.4877			P value	0.2776
	P value summary	ns			P value summary	ns
	Significantly different (P < 0.05)?	No			Significantly different (P < 0.05)?	No
	Data analyzed				Data analyzed
	Sample size, column A	4			Sample size, column A	4
	Sample size, column B	4			Sample size, column B	4
