# Supplementary material for: Differential integrated stress response and asparagine production drive symbiosis and therapy resistance of pancreatic adenocarcinoma cells
Source: Nat Cancer. 2022 Nov 21;3(11):1386–403. doi: 10.1038/s43018-022-00463-1 (PMC9701142; doi:10.1038/s43018-022-00463-1)
Supplement: Source Data Fig. 6 — Statistical source data. [file 43018_2022_463_MOESM11_ESM.xlsx]

## Sheet: Fig 6A Clone N
Figure 6A
Clone N
	Raw Data
	Vehicle	Oligomycin	Phenformin
	1.11842	0.337074	0.397774
	0.928738	0.414932	0.511955
	0.872483	0.374218	0.495405
	1.08036	0.327309	0.433382
Table Analyzed	Data 1
Data sets analyzed	A-C
ANOVA summary
F	76.91
P value	<0.0001
P value summary	****
Significant diff. among means (P < 0.05)?	Yes
R squared	0.9447
Brown-Forsythe test
F (DFn, DFd)	10.83 (2, 9)
P value	0.004
P value summary	**
Are SDs significantly different (P < 0.05)?	Yes
Bartlett's test
Bartlett's statistic (corrected)	3.38
P value	0.1845
P value summary	ns
Are SDs significantly different (P < 0.05)?	No
ANOVA table	SS	DF	MS	F (DFn, DFd)	P value
Treatment (between columns)	0.9421	2	0.471	F (2, 9) = 76.91	P<0.0001
Residual (within columns)	0.05512	9	0.006124
Total	0.9972	11
Data summary
Number of treatments (columns)	3
Number of values (total)	12
Number of families	1
Number of comparisons per family	3
Alpha	0.05
Tukey's multiple comparisons test	Mean Diff.	95.00% CI of diff.	Below threshold?	Summary	Adjusted P Value
Vehicle vs. Oligomycin	0.6366	0.4821 to 0.7911	Yes	****	<0.0001	A-B
Vehicle vs. Phenformin	0.5404	0.3859 to 0.6949	Yes	****	<0.0001	A-C
Oligomycin vs. Phenformin	-0.09625	-0.2507 to 0.05826	No	ns	0.2437	B-C
Test details	Mean 1	Mean 2	Mean Diff.	SE of diff.	n1	n2	q	DF
Vehicle vs. Oligomycin	1	0.3634	0.6366	0.05534	4	4	16.27	9
Vehicle vs. Phenformin	1	0.4596	0.5404	0.05534	4	4	13.81	9
Oligomycin vs. Phenformin	0.3634	0.4596	-0.09625	0.05534	4	4	2.46	9

## Sheet: Fig 6B TCA Metabolites
Figure 6B
TCA Metabolites
	Raw Data
		Vehicle			Asparagine			Oligomycin			Oligo + Asn
	Pyruvate	1.74922	2.17818	1.8374	2.0545	2.2539	1.32609	0.605916	0.389058	0.639405	0.385746	0.631538	0.67391
	(Iso)Citrate	1.34605	1.46461	1.3087	1.52013	1.36204	1.45947	0.480828	0.44302	0.418363	0.691298	0.610125	0.538583
	Aconitate	1.81949	1.98134	1.54947	1.92454	1.67579	1.76343	0.345123	0.339491	0.32985	0.450525	0.363394	0.408399
	AKG	1.73155	1.7953	1.30861	1.89319	1.69715	1.78664	0.48852	0.53939	0.48568	0.69139	0.689699	0.621249
	Succinate	1.49868	1.39247	1.44783	1.13745	1.18584	1.2029	0.758118	0.620766	0.67109	0.862554	0.714575	0.849434
	Malate	1.09064	1.17016	0.945151	1.117	1.04543	1.08875	0.906964	0.854677	0.822856	1.01942	0.980581	0.944987
	Statistics
	Table Analyzed	Pyruvate
	Data sets analyzed	A-D
	ANOVA summary
	F	21.79
	P value	0.0003
	P value summary	***
	Significant diff. among means (P < 0.05)?	Yes
	R square	0.891
	Brown-Forsythe test
	F (DFn, DFd)	0.6377 (3, 8)
	P value	0.6116
	P value summary	ns
	Are SDs significantly different (P < 0.05)?	No
	Bartlett's test
	Bartlett's statistic (corrected)
	P value
	P value summary
	Are SDs significantly different (P < 0.05)?
	ANOVA table	SS	DF	MS	F (DFn, DFd)	P value
	Treatment (between columns)	5.435	3	1.812	F (3, 8) = 21.79	P=0.0003
	Residual (within columns)	0.6651	8	0.08313
	Total	6.101	11
	Data summary
	Number of treatments (columns)	4
	Number of values (total)	12
	Multiple Comparisons
	Number of families	1
	Number of comparisons per family	6
	Alpha	0.05
	Tukey's multiple comparisons test	Mean Diff.	95.00% CI of diff.	Significant?	Summary	Adjusted P Value
	Vehicle vs. Asparagine	0.04344	-0.7105 to 0.7973	No	ns	0.9976	A-B
	Vehicle vs. Oligomycin	1.377	0.6229 to 2.131	Yes	**	0.0017	A-C
	Vehicle vs. Oligo + Asn	1.358	0.6040 to 2.112	Yes	**	0.0019	A-D
	Asparagine vs. Oligomycin	1.333	0.5795 to 2.087	Yes	**	0.0021	B-C
	Asparagine vs. Oligo + Asn	1.314	0.5605 to 2.068	Yes	**	0.0023	B-D
	Oligomycin vs. Oligo + Asn	-0.01894	-0.7728 to 0.7350	No	ns	0.9998	C-D
	Test details	Mean 1	Mean 2	Mean Diff.	SE of diff.	n1	n2	q	DF
	Vehicle vs. Asparagine	1.922	1.878	0.04344	0.2354	3	3	0.2609	8
	Vehicle vs. Oligomycin	1.922	0.5448	1.377	0.2354	3	3	8.271	8
	Vehicle vs. Oligo + Asn	1.922	0.5637	1.358	0.2354	3	3	8.157	8
	Asparagine vs. Oligomycin	1.878	0.5448	1.333	0.2354	3	3	8.01	8
	Asparagine vs. Oligo + Asn	1.878	0.5637	1.314	0.2354	3	3	7.896	8
	Oligomycin vs. Oligo + Asn	0.5448	0.5637	-0.01894	0.2354	3	3	0.1138	8
	Table Analyzed	AKG
	Data sets analyzed	A-D
	ANOVA summary
	F	62.12
	P value	<0.0001
	P value summary	****
	Significant diff. among means (P < 0.05)?	Yes
	R square	0.9588
	Brown-Forsythe test
	F (DFn, DFd)	0.9293 (3, 8)
	P value	0.4698
	P value summary	ns
	Are SDs significantly different (P < 0.05)?	No
	Bartlett's test
	Bartlett's statistic (corrected)
	P value
	P value summary
	Are SDs significantly different (P < 0.05)?
	ANOVA table	SS	DF	MS	F (DFn, DFd)	P value
	Treatment (between columns)	3.826	3	1.275	F (3, 8) = 62.12	P<0.0001
	Residual (within columns)	0.1642	8	0.02053
	Total	3.99	11
	Data summary
	Number of treatments (columns)	4
	Number of values (total)	12
	Multiple Comparisons
	Number of families	1
	Number of comparisons per family	6
	Alpha	0.05
	Tukey's multiple comparisons test	Mean Diff.	95.00% CI of diff.	Significant?	Summary	Adjusted P Value
	Vehicle vs. Asparagine	-0.1805	-0.5551 to 0.1941	No	ns	0.4582	A-B
	Vehicle vs. Oligomycin	1.107	0.7327 to 1.482	Yes	****	<0.0001	A-C
	Vehicle vs. Oligo + Asn	0.9444	0.5697 to 1.319	Yes	***	0.0002	A-D
	Asparagine vs. Oligomycin	1.288	0.9132 to 1.662	Yes	****	<0.0001	B-C
	Asparagine vs. Oligo + Asn	1.125	0.7502 to 1.500	Yes	****	<0.0001	B-D
	Oligomycin vs. Oligo + Asn	-0.1629	-0.5376 to 0.2117	No	ns	0.5369	C-D
	Test details	Mean 1	Mean 2	Mean Diff.	SE of diff.	n1	n2	q	DF
	Vehicle vs. Asparagine	1.612	1.792	-0.1805	0.117	3	3	2.182	8
	Vehicle vs. Oligomycin	1.612	0.5045	1.107	0.117	3	3	13.39	8
	Vehicle vs. Oligo + Asn	1.612	0.6674	0.9444	0.117	3	3	11.42	8
	Asparagine vs. Oligomycin	1.792	0.5045	1.288	0.117	3	3	15.57	8
	Asparagine vs. Oligo + Asn	1.792	0.6674	1.125	0.117	3	3	13.6	8
	Oligomycin vs. Oligo + Asn	0.5045	0.6674	-0.1629	0.117	3	3	1.969	8
	Table Analyzed	Citrate
	Data sets analyzed	A-D
	ANOVA summary
	F	159.6
	P value	<0.0001
	P value summary	****
	Significant diff. among means (P < 0.05)?	Yes
	R square	0.9836
	Brown-Forsythe test
	F (DFn, DFd)	0.3436 (3, 8)
	P value	0.7948
	P value summary	ns
	Are SDs significantly different (P < 0.05)?	No
	Bartlett's test
	Bartlett's statistic (corrected)
	P value
	P value summary
	Are SDs significantly different (P < 0.05)?
	ANOVA table	SS	DF	MS	F (DFn, DFd)	P value
	Treatment (between columns)	2.372	3	0.7906	F (3, 8) = 159.6	P<0.0001
	Residual (within columns)	0.03963	8	0.004954
	Total	2.411	11
	Data summary
	Number of treatments (columns)	4
	Number of values (total)	12
	Multiple Comparisons
	Number of families	1
	Number of comparisons per family	6
	Alpha	0.05
	Tukey's multiple comparisons test	Mean Diff.	95.00% CI of diff.	Significant?	Summary	Adjusted P Value
	Vehicle vs. Asparagine	-0.07409	-0.2581 to 0.1099	No	ns	0.5937	A-B
	Vehicle vs. Oligomycin	0.9257	0.7417 to 1.110	Yes	****	<0.0001	A-C
	Vehicle vs. Oligo + Asn	0.7598	0.5758 to 0.9438	Yes	****	<0.0001	A-D
	Asparagine vs. Oligomycin	0.9998	0.8158 to 1.184	Yes	****	<0.0001	B-C
	Asparagine vs. Oligo + Asn	0.8339	0.6498 to 1.018	Yes	****	<0.0001	B-D
	Oligomycin vs. Oligo + Asn	-0.1659	-0.3500 to 0.01810	No	ns	0.078	C-D
	Test details	Mean 1	Mean 2	Mean Diff.	SE of diff.	n1	n2	q	DF
	Vehicle vs. Asparagine	1.373	1.447	-0.07409	0.05747	3	3	1.823	8
	Vehicle vs. Oligomycin	1.373	0.4474	0.9257	0.05747	3	3	22.78	8
	Vehicle vs. Oligo + Asn	1.373	0.6133	0.7598	0.05747	3	3	18.7	8
	Asparagine vs. Oligomycin	1.447	0.4474	0.9998	0.05747	3	3	24.6	8
	Asparagine vs. Oligo + Asn	1.447	0.6133	0.8339	0.05747	3	3	20.52	8
	Oligomycin vs. Oligo + Asn	0.4474	0.6133	-0.1659	0.05747	3	3	4.083	8
	Table Analyzed	Malate
	Data sets analyzed	A-D
	ANOVA summary
	F	7.136
	P value	0.0119
	P value summary	*
	Significant diff. among means (P < 0.05)?	Yes
	R square	0.728
	Brown-Forsythe test
	F (DFn, DFd)	1.061 (3, 8)
	P value	0.418
	P value summary	ns
	Are SDs significantly different (P < 0.05)?	No
	Bartlett's test
	Bartlett's statistic (corrected)
	P value
	P value summary
	Are SDs significantly different (P < 0.05)?
	ANOVA table	SS	DF	MS	F (DFn, DFd)	P value
	Treatment (between columns)	0.09371	3	0.03124	F (3, 8) = 7.136	P=0.0119
	Residual (within columns)	0.03502	8	0.004377
	Total	0.1287	11
	Data summary
	Number of treatments (columns)	4
	Number of values (total)	12
	Multiple Comparisons
	Number of families	1
	Number of comparisons per family	6
	Alpha	0.05
	Tukey's multiple comparisons test	Mean Diff.	95.00% CI of diff.	Significant?	Summary	Adjusted P Value
	Vehicle vs. Asparagine	-0.01508	-0.1881 to 0.1579	No	ns	0.9918	A-B
	Vehicle vs. Oligomycin	0.2072	0.03416 to 0.3801	Yes	*	0.0208	A-C
	Vehicle vs. Oligo + Asn	0.08699	-0.08600 to 0.2600	No	ns	0.425	A-D
	Asparagine vs. Oligomycin	0.2222	0.04924 to 0.3952	Yes	*	0.0143	B-C
	Asparagine vs. Oligo + Asn	0.1021	-0.07093 to 0.2751	No	ns	0.3041	B-D
	Oligomycin vs. Oligo + Asn	-0.1202	-0.2932 to 0.05283	No	ns	0.1962	C-D
	Test details	Mean 1	Mean 2	Mean Diff.	SE of diff.	n1	n2	q	DF
	Vehicle vs. Asparagine	1.069	1.084	-0.01508	0.05402	3	3	0.3947	8
	Vehicle vs. Oligomycin	1.069	0.8615	0.2072	0.05402	3	3	5.423	8
	Vehicle vs. Oligo + Asn	1.069	0.9817	0.08699	0.05402	3	3	2.277	8
	Asparagine vs. Oligomycin	1.084	0.8615	0.2222	0.05402	3	3	5.818	8
	Asparagine vs. Oligo + Asn	1.084	0.9817	0.1021	0.05402	3	3	2.672	8
	Oligomycin vs. Oligo + Asn	0.8615	0.9817	-0.1202	0.05402	3	3	3.146	8
	Table Analyzed	Succinate
	Data sets analyzed	A-D
	ANOVA summary
	F	93.74
	P value	<0.0001
	P value summary	****
	Significant diff. among means (P < 0.05)?	Yes
	R square	0.9723
	Brown-Forsythe test
	F (DFn, DFd)	0.2036 (3, 8)
	P value	0.8911
	P value summary	ns
	Are SDs significantly different (P < 0.05)?	No
	Bartlett's test
	Bartlett's statistic (corrected)
	P value
	P value summary
	Are SDs significantly different (P < 0.05)?
	ANOVA table	SS	DF	MS	F (DFn, DFd)	P value
	Treatment (between columns)	1.091	3	0.3635	F (3, 8) = 93.74	P<0.0001
	Residual (within columns)	0.03103	8	0.003878
	Total	1.122	11
	Data summary
	Number of treatments (columns)	4
	Number of values (total)	12
	Multiple Comparisons
	Number of families	1
	Number of comparisons per family	6
	Alpha	0.05
	Tukey's multiple comparisons test	Mean Diff.	95.00% CI of diff.	Significant?	Summary	Adjusted P Value
	Vehicle vs. Asparagine	0.2709	0.1081 to 0.4338	Yes	**	0.0031	A-B
	Vehicle vs. Oligomycin	0.763	0.6002 to 0.9258	Yes	****	<0.0001	A-C
	Vehicle vs. Oligo + Asn	0.6375	0.4746 to 0.8003	Yes	****	<0.0001	A-D
	Asparagine vs. Oligomycin	0.4921	0.3292 to 0.6549	Yes	****	<0.0001	B-C
	Asparagine vs. Oligo + Asn	0.3665	0.2037 to 0.5294	Yes	***	0.0004	B-D
	Oligomycin vs. Oligo + Asn	-0.1255	-0.2884 to 0.03730	No	ns	0.1404	C-D
	Test details	Mean 1	Mean 2	Mean Diff.	SE of diff.	n1	n2	q	DF
	Vehicle vs. Asparagine	1.446	1.175	0.2709	0.05085	3	3	7.535	8
	Vehicle vs. Oligomycin	1.446	0.6833	0.763	0.05085	3	3	21.22	8
	Vehicle vs. Oligo + Asn	1.446	0.8089	0.6375	0.05085	3	3	17.73	8
	Asparagine vs. Oligomycin	1.175	0.6833	0.4921	0.05085	3	3	13.69	8
	Asparagine vs. Oligo + Asn	1.175	0.8089	0.3665	0.05085	3	3	10.19	8
	Oligomycin vs. Oligo + Asn	0.6833	0.8089	-0.1255	0.05085	3	3	3.491	8
	Table Analyzed	Aconitate
	Data sets analyzed	A-D
	ANOVA summary
	F	122.1
	P value	<0.0001
	P value summary	****
	Significant diff. among means (P < 0.05)?	Yes
	R square	0.9786
	Brown-Forsythe test
	F (DFn, DFd)	1.785 (3, 8)
	P value	0.2278
	P value summary	ns
	Are SDs significantly different (P < 0.05)?	No
	Bartlett's test
	Bartlett's statistic (corrected)
	P value
	P value summary
	Are SDs significantly different (P < 0.05)?
	ANOVA table	SS	DF	MS	F (DFn, DFd)	P value
	Treatment (between columns)	5.996	3	1.999	F (3, 8) = 122.1	P<0.0001
	Residual (within columns)	0.131	8	0.01637
	Total	6.127	11
	Data summary
	Number of treatments (columns)	4
	Number of values (total)	12
	Multiple Comparisons
	Number of families	1
	Number of comparisons per family	6
	Alpha	0.05
	Tukey's multiple comparisons test	Mean Diff.	95.00% CI of diff.	Significant?	Summary	Adjusted P Value
	Vehicle vs. Asparagine	-0.004487	-0.3390 to 0.3301	No	ns	>0.9999	A-B
	Vehicle vs. Oligomycin	1.445	1.111 to 1.780	Yes	****	<0.0001	A-C
	Vehicle vs. Oligo + Asn	1.376	1.041 to 1.711	Yes	****	<0.0001	A-D
	Asparagine vs. Oligomycin	1.45	1.115 to 1.784	Yes	****	<0.0001	B-C
	Asparagine vs. Oligo + Asn	1.38	1.046 to 1.715	Yes	****	<0.0001	B-D
	Oligomycin vs. Oligo + Asn	-0.06928	-0.4038 to 0.2653	No	ns	0.908	C-D
	Test details	Mean 1	Mean 2	Mean Diff.	SE of diff.	n1	n2	q	DF
	Vehicle vs. Asparagine	1.783	1.788	-0.004487	0.1045	3	3	0.06074	8
	Vehicle vs. Oligomycin	1.783	0.3382	1.445	0.1045	3	3	19.57	8
	Vehicle vs. Oligo + Asn	1.783	0.4074	1.376	0.1045	3	3	18.63	8
	Asparagine vs. Oligomycin	1.788	0.3382	1.45	0.1045	3	3	19.63	8
	Asparagine vs. Oligo + Asn	1.788	0.4074	1.38	0.1045	3	3	18.69	8
	Oligomycin vs. Oligo + Asn	0.3382	0.4074	-0.06928	0.1045	3	3	0.9379	8

## Sheet: Fig 6C Aspartate
Figure 6C
Aspartate
	Raw Data
	Vehicle	Asparagine	Oligomycin	Oligo + Asn
	1.13836	1.16111	0.733737	0.918535
	1.22442	1.0928	0.675356	0.866961
	1.08146	1.169	0.679834	0.850748
	Statistics
	Table Analyzed	Aspartate
	Data sets analyzed	A-D
	ANOVA summary
	F	62.36
	P value	<0.0001
	P value summary	****
	Significant diff. among means (P < 0.05)?	Yes
	R square	0.959
	Brown-Forsythe test
	F (DFn, DFd)	0.4019 (3, 8)
	P value	0.7556
	P value summary	ns
	Are SDs significantly different (P < 0.05)?	No
	Bartlett's test
	Bartlett's statistic (corrected)
	P value
	P value summary
	Are SDs significantly different (P < 0.05)?
	ANOVA table	SS	DF	MS	F (DFn, DFd)	P value
	Treatment (between columns)	0.4323	3	0.1441	F (3, 8) = 62.36	P<0.0001
	Residual (within columns)	0.01849	8	0.002311
	Total	0.4508	11
	Data summary
	Number of treatments (columns)	4
	Number of values (total)	12
	Multiple Comparisons
	Number of families	1
	Number of comparisons per family	6
	Alpha	0.05
	Tukey's multiple comparisons test	Mean Diff.	95.00% CI of diff.	Significant?	Summary	Adjusted P Value
	Vehicle vs. Asparagine	0.007108	-0.1186 to 0.1328	No	ns	0.9977	A-B
	Vehicle vs. Oligomycin	0.4518	0.3261 to 0.5775	Yes	****	<0.0001	A-C
	Vehicle vs. Oligo + Asn	0.2693	0.1436 to 0.3950	Yes	***	0.0006	A-D
	Asparagine vs. Oligomycin	0.4447	0.3190 to 0.5704	Yes	****	<0.0001	B-C
	Asparagine vs. Oligo + Asn	0.2622	0.1365 to 0.3879	Yes	***	0.0007	B-D
	Oligomycin vs. Oligo + Asn	-0.1824	-0.3081 to -0.05674	Yes	**	0.0072	C-D
	Test details	Mean 1	Mean 2	Mean Diff.	SE of diff.	n1	n2	q	DF
	Vehicle vs. Asparagine	1.148	1.141	0.007108	0.03925	3	3	0.2561	8
	Vehicle vs. Oligomycin	1.148	0.6963	0.4518	0.03925	3	3	16.28	8
	Vehicle vs. Oligo + Asn	1.148	0.8787	0.2693	0.03925	3	3	9.704	8
	Asparagine vs. Oligomycin	1.141	0.6963	0.4447	0.03925	3	3	16.02	8
	Asparagine vs. Oligo + Asn	1.141	0.8787	0.2622	0.03925	3	3	9.448	8
	Oligomycin vs. Oligo + Asn	0.6963	0.8787	-0.1824	0.03925	3	3	6.573	8

## Sheet: FIg 6D Nucleic Acids
Figure 6D
Nucleic Acids
	Raw Data
		Vehicle			Asparagine			Oligomycin			Oligo + Asn
	CMP	1.07369	1.34312	1.07873	1.41058	1.16731	1.51297	0.482589	0.529061	0.514622	0.926312	0.777395	0.755406
	CTP	0.868685	1.02183	0.608558	1.10471	1.2774	1.27936	0.780911	0.75354	0.544986	1.1624	1.22373	0.978168
	AMP	1.094	1.23976	0.99287	1.28721	1.00713	1.2754	0.519548	0.497104	0.517381	1.01992	0.775859	0.795653
	ADP	1.04262	1.21011	0.931326	1.17075	1.14757	1.29332	0.690276	0.67706	0.619357	1.07773	0.957379	0.952621
	ATP	0.939957	1.04357	0.682867	1.05399	1.11178	1.11948	0.801074	0.817971	0.627892	1.09037	1.15905	0.956426
	Uridine	0.662783	1.4467	0.89697	1.99753	1.50685	2.44109	0.590961	0.404153	0.514397	1.65643	0.906217	1.09378
	UMP	1.08515	1.22228	1.03057	1.24457	1.14071	1.22718	0.717903	0.663305	0.601671	0.969434	0.797178	0.858312
	UDP	1.09956	1.09432	0.831874	1.15481	1.02869	1.28617	0.458339	0.47935	0.410121	1.00363	0.996372	0.818968
	UTP	0.93696	1.06304	0.683935	1.11733	1.22622	1.1981	0.791263	0.791247	0.603917	1.15487	1.13784	0.936305
	Inosine	0.441066	0.973797	0.416115	4.15716	3.05461	4.39107	0.116622	0.154243	0.229953	1.67874	1.61686	1.0262
	IMP	0.856858	1.55471	0.577359	3.26055	1.95943	3.20918	0.447194	0.453975	0.477438	1.38427	1.14314	0.826116
	IDP	0.903896	1.2307	0.867327	1.41905	1.15257	1.5015	0.048416	0.651835	0.064116	1.17774	1.03361	0.966392
	ITP	0.958609	1.06946	0.653542	1.06934	1.03157	1.11474	0.829934	0.867242	0.66961	1.04362	1.18052	0.968432
	Guanosine	0.750254	1.2075	0.771128	2.14125	2.14271	2.48722	0.105415	0.165538	0.238667	1.30516	0.975439	1.02456
	GTP	0.517374	0.997473	0.358671	0.8563	1.89988	1.04289	1.00253	0.59417	0.207736	1.96358	1.96121	1.73582
	Table Analyzed	CMP
	Data sets analyzed	A-D
	ANOVA summary
	F	27.08
	P value	0.0002
	P value summary	***
	Significant diff. among means (P < 0.05)?	Yes
	R squared	0.9104
	Brown-Forsythe test
	F (DFn, DFd)	0.4916 (3, 8)
	P value	0.6978
	P value summary	ns
	Are SDs significantly different (P < 0.05)?	No
	Bartlett's test
	Bartlett's statistic (corrected)
	P value
	P value summary
	Are SDs significantly different (P < 0.05)?
	ANOVA table	SS	DF	MS	F (DFn, DFd)	P value
	Treatment (between columns)	1.284	3	0.4281	F (3, 8) = 27.08	P=0.0002
	Residual (within columns)	0.1265	8	0.01581
	Total	1.411	11
	Data summary
	Number of treatments (columns)	4
	Number of values (total)	12
	Number of families	1
	Number of comparisons per family	6
	Alpha	0.05
	Tukey's multiple comparisons test	Mean Diff.	95.00% CI of diff.	Below threshold?	Summary	Adjusted P Value
	Vehicle vs. Asparagine	-0.2	-0.5288 to 0.1288	No	ns	0.2822	A-B
	Vehicle vs. Oligomycin	0.6567	0.3279 to 0.9854	Yes	***	0.001	A-C
	Vehicle vs. Oligo + Asn	0.34	0.01125 to 0.6688	Yes	*	0.0429	A-D
	Asparagine vs. Oligomycin	0.8567	0.5279 to 1.185	Yes	***	0.0001	B-C
	Asparagine vs. Oligo + Asn	0.54	0.2112 to 0.8688	Yes	**	0.0034	B-D
	Oligomycin vs. Oligo + Asn	-0.3167	-0.6454 to 0.01208	No	ns	0.059	C-D
	Test details	Mean 1	Mean 2	Mean Diff.	SE of diff.	n1	n2	q	DF
	Vehicle vs. Asparagine	1.163	1.363	-0.2	0.1027	3	3	2.755	8
	Vehicle vs. Oligomycin	1.163	0.5067	0.6567	0.1027	3	3	9.046	8
	Vehicle vs. Oligo + Asn	1.163	0.8233	0.34	0.1027	3	3	4.684	8
	Asparagine vs. Oligomycin	1.363	0.5067	0.8567	0.1027	3	3	11.8	8
	Asparagine vs. Oligo + Asn	1.363	0.8233	0.54	0.1027	3	3	7.439	8
	Oligomycin vs. Oligo + Asn	0.5067	0.8233	-0.3167	0.1027	3	3	4.362	8
	Table Analyzed	CTP
	Data sets analyzed	A-D
	ANOVA summary
	F	8.413
	P value	0.0074
	P value summary	**
	Significant diff. among means (P < 0.05)?	Yes
	R squared	0.7593
	Brown-Forsythe test
	F (DFn, DFd)	0.2666 (3, 8)
	P value	0.8477
	P value summary	ns
	Are SDs significantly different (P < 0.05)?	No
	Bartlett's test
	Bartlett's statistic (corrected)
	P value
	P value summary
	Are SDs significantly different (P < 0.05)?
	ANOVA table	SS	DF	MS	F (DFn, DFd)	P value
	Treatment (between columns)	0.546	3	0.182	F (3, 8) = 8.413	P=0.0074
	Residual (within columns)	0.1731	8	0.02163
	Total	0.7191	11
	Data summary
	Number of treatments (columns)	4
	Number of values (total)	12
	Number of families	1
	Number of comparisons per family	6
	Alpha	0.05
	Tukey's multiple comparisons test	Mean Diff.	95.00% CI of diff.	Below threshold?	Summary	Adjusted P Value
	Vehicle vs. Asparagine	-0.3867	-0.7712 to -0.002088	Yes	*	0.0488	A-B
	Vehicle vs. Oligomycin	0.1433	-0.2412 to 0.5279	No	ns	0.6473	A-C
	Vehicle vs. Oligo + Asn	-0.2867	-0.6712 to 0.09791	No	ns	0.1572	A-D
	Asparagine vs. Oligomycin	0.53	0.1454 to 0.9146	Yes	**	0.0097	B-C
	Asparagine vs. Oligo + Asn	0.1	-0.2846 to 0.4846	No	ns	0.8378	B-D
	Oligomycin vs. Oligo + Asn	-0.43	-0.8146 to -0.04542	Yes	*	0.0295	C-D
	Test details	Mean 1	Mean 2	Mean Diff.	SE of diff.	n1	n2	q	DF
	Vehicle vs. Asparagine	0.8333	1.22	-0.3867	0.1201	3	3	4.553	8
	Vehicle vs. Oligomycin	0.8333	0.69	0.1433	0.1201	3	3	1.688	8
	Vehicle vs. Oligo + Asn	0.8333	1.12	-0.2867	0.1201	3	3	3.376	8
	Asparagine vs. Oligomycin	1.22	0.69	0.53	0.1201	3	3	6.241	8
	Asparagine vs. Oligo + Asn	1.22	1.12	0.1	0.1201	3	3	1.178	8
	Oligomycin vs. Oligo + Asn	0.69	1.12	-0.43	0.1201	3	3	5.064	8
	Table Analyzed	AMP
	Data sets analyzed	A-D
	ANOVA summary
	F	18.85
	P value	0.0006
	P value summary	***
	Significant diff. among means (P < 0.05)?	Yes
	R squared	0.8761
	Brown-Forsythe test
	F (DFn, DFd)	0.4311 (3, 8)
	P value	0.7365
	P value summary	ns
	Are SDs significantly different (P < 0.05)?	No
	Bartlett's test
	Bartlett's statistic (corrected)
	P value
	P value summary
	Are SDs significantly different (P < 0.05)?
	ANOVA table	SS	DF	MS	F (DFn, DFd)	P value
	Treatment (between columns)	0.8333	3	0.2778	F (3, 8) = 18.85	P=0.0006
	Residual (within columns)	0.1179	8	0.01473
	Total	0.9512	11
	Data summary
	Number of treatments (columns)	4
	Number of values (total)	12
	Number of families	1
	Number of comparisons per family	6
	Alpha	0.05
	Tukey's multiple comparisons test	Mean Diff.	95.00% CI of diff.	Below threshold?	Summary	Adjusted P Value
	Vehicle vs. Asparagine	-0.08667	-0.4040 to 0.2307	No	ns	0.8179	A-B
	Vehicle vs. Oligomycin	0.5933	0.2760 to 0.9107	Yes	**	0.0015	A-C
	Vehicle vs. Oligo + Asn	0.24	-0.07738 to 0.5574	No	ns	0.1499	A-D
	Asparagine vs. Oligomycin	0.68	0.3626 to 0.9974	Yes	***	0.0006	B-C
	Asparagine vs. Oligo + Asn	0.3267	0.009291 to 0.6440	Yes	*	0.0438	B-D
	Oligomycin vs. Oligo + Asn	-0.3533	-0.6707 to -0.03596	Yes	*	0.0301	C-D
	Test details	Mean 1	Mean 2	Mean Diff.	SE of diff.	n1	n2	q	DF
	Vehicle vs. Asparagine	1.107	1.193	-0.08667	0.09911	3	3	1.237	8
	Vehicle vs. Oligomycin	1.107	0.5133	0.5933	0.09911	3	3	8.467	8
	Vehicle vs. Oligo + Asn	1.107	0.8667	0.24	0.09911	3	3	3.425	8
	Asparagine vs. Oligomycin	1.193	0.5133	0.68	0.09911	3	3	9.703	8
	Asparagine vs. Oligo + Asn	1.193	0.8667	0.3267	0.09911	3	3	4.661	8
	Oligomycin vs. Oligo + Asn	0.5133	0.8667	-0.3533	0.09911	3	3	5.042	8
	Table Analyzed	ADP
	Data sets analyzed	A-D
	ANOVA summary
	F	19.42
	P value	0.0005
	P value summary	***
	Significant diff. among means (P < 0.05)?	Yes
	R squared	0.8793
	Brown-Forsythe test
	F (DFn, DFd)	0.6184 (3, 8)
	P value	0.6224
	P value summary	ns
	Are SDs significantly different (P < 0.05)?	No
	Bartlett's test
	Bartlett's statistic (corrected)
	P value
	P value summary
	Are SDs significantly different (P < 0.05)?
	ANOVA table	SS	DF	MS	F (DFn, DFd)	P value
	Treatment (between columns)	0.4705	3	0.1568	F (3, 8) = 19.42	P=0.0005
	Residual (within columns)	0.0646	8	0.008075
	Total	0.5351	11
	Data summary
	Number of treatments (columns)	4
	Number of values (total)	12
	Number of families	1
	Number of comparisons per family	6
	Alpha	0.05
	Tukey's multiple comparisons test	Mean Diff.	95.00% CI of diff.	Below threshold?	Summary	Adjusted P Value
	Vehicle vs. Asparagine	-0.1433	-0.3783 to 0.09163	No	ns	0.2803	A-B
	Vehicle vs. Oligomycin	0.3967	0.1617 to 0.6316	Yes	**	0.0028	A-C
	Vehicle vs. Oligo + Asn	0.06333	-0.1716 to 0.2983	No	ns	0.8234	A-D
	Asparagine vs. Oligomycin	0.54	0.3050 to 0.7750	Yes	***	0.0004	B-C
	Asparagine vs. Oligo + Asn	0.2067	-0.02829 to 0.4416	No	ns	0.0862	B-D
	Oligomycin vs. Oligo + Asn	-0.3333	-0.5683 to -0.09837	Yes	**	0.0082	C-D
	Test details	Mean 1	Mean 2	Mean Diff.	SE of diff.	n1	n2	q	DF
	Vehicle vs. Asparagine	1.06	1.203	-0.1433	0.07337	3	3	2.763	8
	Vehicle vs. Oligomycin	1.06	0.6633	0.3967	0.07337	3	3	7.646	8
	Vehicle vs. Oligo + Asn	1.06	0.9967	0.06333	0.07337	3	3	1.221	8
	Asparagine vs. Oligomycin	1.203	0.6633	0.54	0.07337	3	3	10.41	8
	Asparagine vs. Oligo + Asn	1.203	0.9967	0.2067	0.07337	3	3	3.983	8
	Oligomycin vs. Oligo + Asn	0.6633	0.9967	-0.3333	0.07337	3	3	6.425	8
	Table Analyzed	ATP
	Data sets analyzed	A-D
	ANOVA summary
	F	5.525
	P value	0.0238
	P value summary	*
	Significant diff. among means (P < 0.05)?	Yes
	R squared	0.6744
	Brown-Forsythe test
	F (DFn, DFd)	0.6074 (3, 8)
	P value	0.6287
	P value summary	ns
	Are SDs significantly different (P < 0.05)?	No
	Bartlett's test
	Bartlett's statistic (corrected)
	P value
	P value summary
	Are SDs significantly different (P < 0.05)?
	ANOVA table	SS	DF	MS	F (DFn, DFd)	P value
	Treatment (between columns)	0.2369	3	0.07896	F (3, 8) = 5.525	P=0.0238
	Residual (within columns)	0.1143	8	0.01429
	Total	0.3512	11
	Data summary
	Number of treatments (columns)	4
	Number of values (total)	12
	Number of families	1
	Number of comparisons per family	6
	Alpha	0.05
	Tukey's multiple comparisons test	Mean Diff.	95.00% CI of diff.	Below threshold?	Summary	Adjusted P Value
	Vehicle vs. Asparagine	-0.2067	-0.5192 to 0.1059	No	ns	0.2265	A-B
	Vehicle vs. Oligomycin	0.1367	-0.1759 to 0.4492	No	ns	0.5328	A-C
	Vehicle vs. Oligo + Asn	-0.1833	-0.4959 to 0.1292	No	ns	0.3083	A-D
	Asparagine vs. Oligomycin	0.3433	0.03075 to 0.6559	Yes	*	0.0322	B-C
	Asparagine vs. Oligo + Asn	0.02333	-0.2892 to 0.3359	No	ns	0.9948	B-D
	Oligomycin vs. Oligo + Asn	-0.32	-0.6326 to -0.007417	Yes	*	0.0449	C-D
	Test details	Mean 1	Mean 2	Mean Diff.	SE of diff.	n1	n2	q	DF
	Vehicle vs. Asparagine	0.8867	1.093	-0.2067	0.09761	3	3	2.994	8
	Vehicle vs. Oligomycin	0.8867	0.75	0.1367	0.09761	3	3	1.98	8
	Vehicle vs. Oligo + Asn	0.8867	1.07	-0.1833	0.09761	3	3	2.656	8
	Asparagine vs. Oligomycin	1.093	0.75	0.3433	0.09761	3	3	4.974	8
	Asparagine vs. Oligo + Asn	1.093	1.07	0.02333	0.09761	3	3	0.3381	8
	Oligomycin vs. Oligo + Asn	0.75	1.07	-0.32	0.09761	3	3	4.636	8
	Table Analyzed	Uridine
	Data sets analyzed	A-D
	ANOVA summary
	F	8.404
	P value	0.0074
	P value summary	**
	Significant diff. among means (P < 0.05)?	Yes
	R squared	0.7591
	Brown-Forsythe test
	F (DFn, DFd)	0.5980 (3, 8)
	P value	0.634
	P value summary	ns
	Are SDs significantly different (P < 0.05)?	No
	Bartlett's test
	Bartlett's statistic (corrected)
	P value
	P value summary
	Are SDs significantly different (P < 0.05)?
	ANOVA table	SS	DF	MS	F (DFn, DFd)	P value
	Treatment (between columns)	3.422	3	1.141	F (3, 8) = 8.404	P=0.0074
	Residual (within columns)	1.086	8	0.1357
	Total	4.507	11
	Data summary
	Number of treatments (columns)	4
	Number of values (total)	12
	Number of families	1
	Number of comparisons per family	6
	Alpha	0.05
	Tukey's multiple comparisons test	Mean Diff.	95.00% CI of diff.	Below threshold?	Summary	Adjusted P Value
	Vehicle vs. Asparagine	-0.98	-1.943 to -0.01675	Yes	*	0.0462	A-B
	Vehicle vs. Oligomycin	0.5033	-0.4599 to 1.467	No	ns	0.3952	A-C
	Vehicle vs. Oligo + Asn	-0.2167	-1.180 to 0.7466	No	ns	0.8863	A-D
	Asparagine vs. Oligomycin	1.483	0.5201 to 2.447	Yes	**	0.005	B-C
	Asparagine vs. Oligo + Asn	0.7633	-0.1999 to 1.727	No	ns	0.1275	B-D
	Oligomycin vs. Oligo + Asn	-0.72	-1.683 to 0.2433	No	ns	0.1558	C-D
	Test details	Mean 1	Mean 2	Mean Diff.	SE of diff.	n1	n2	q	DF
	Vehicle vs. Asparagine	1.003	1.983	-0.98	0.3008	3	3	4.608	8
	Vehicle vs. Oligomycin	1.003	0.5	0.5033	0.3008	3	3	2.366	8
	Vehicle vs. Oligo + Asn	1.003	1.22	-0.2167	0.3008	3	3	1.019	8
	Asparagine vs. Oligomycin	1.983	0.5	1.483	0.3008	3	3	6.974	8
	Asparagine vs. Oligo + Asn	1.983	1.22	0.7633	0.3008	3	3	3.589	8
	Oligomycin vs. Oligo + Asn	0.5	1.22	-0.72	0.3008	3	3	3.385	8
	Table Analyzed	UMP
	Data sets analyzed	A-D
	ANOVA summary
	F	30.57
	P value	<0.0001
	P value summary	****
	Significant diff. among means (P < 0.05)?	Yes
	R squared	0.9198
	Brown-Forsythe test
	F (DFn, DFd)	0.2161 (3, 8)
	P value	0.8825
	P value summary	ns
	Are SDs significantly different (P < 0.05)?	No
	Bartlett's test
	Bartlett's statistic (corrected)
	P value
	P value summary
	Are SDs significantly different (P < 0.05)?
	ANOVA table	SS	DF	MS	F (DFn, DFd)	P value
	Treatment (between columns)	0.5389	3	0.1796	F (3, 8) = 30.57	P<0.0001
	Residual (within columns)	0.047	8	0.005875
	Total	0.5859	11
	Data summary
	Number of treatments (columns)	4
	Number of values (total)	12
	Number of families	1
	Number of comparisons per family	6
	Alpha	0.05
	Tukey's multiple comparisons test	Mean Diff.	95.00% CI of diff.	Below threshold?	Summary	Adjusted P Value
	Vehicle vs. Asparagine	-0.09	-0.2904 to 0.1104	No	ns	0.5125	A-B
	Vehicle vs. Oligomycin	0.4533	0.2529 to 0.6537	Yes	***	0.0004	A-C
	Vehicle vs. Oligo + Asn	0.2367	0.03625 to 0.4371	Yes	*	0.0224	A-D
	Asparagine vs. Oligomycin	0.5433	0.3429 to 0.7437	Yes	***	0.0001	B-C
	Asparagine vs. Oligo + Asn	0.3267	0.1263 to 0.5271	Yes	**	0.0035	B-D
	Oligomycin vs. Oligo + Asn	-0.2167	-0.4171 to -0.01625	Yes	*	0.0348	C-D
	Test details	Mean 1	Mean 2	Mean Diff.	SE of diff.	n1	n2	q	DF
	Vehicle vs. Asparagine	1.113	1.203	-0.09	0.06258	3	3	2.034	8
	Vehicle vs. Oligomycin	1.113	0.66	0.4533	0.06258	3	3	10.24	8
	Vehicle vs. Oligo + Asn	1.113	0.8767	0.2367	0.06258	3	3	5.348	8
	Asparagine vs. Oligomycin	1.203	0.66	0.5433	0.06258	3	3	12.28	8
	Asparagine vs. Oligo + Asn	1.203	0.8767	0.3267	0.06258	3	3	7.382	8
	Oligomycin vs. Oligo + Asn	0.66	0.8767	-0.2167	0.06258	3	3	4.896	8
	Table Analyzed	UTP
	Data sets analyzed	A-D
	ANOVA summary
	F	7.279
	P value	0.0113
	P value summary	*
	Significant diff. among means (P < 0.05)?	Yes
	R squared	0.7319
	Brown-Forsythe test
	F (DFn, DFd)	0.3970 (3, 8)
	P value	0.7589
	P value summary	ns
	Are SDs significantly different (P < 0.05)?	No
	Bartlett's test
	Bartlett's statistic (corrected)
	P value
	P value summary
	Are SDs significantly different (P < 0.05)?
	ANOVA table	SS	DF	MS	F (DFn, DFd)	P value
	Treatment (between columns)	0.3659	3	0.122	F (3, 8) = 7.279	P=0.0113
	Residual (within columns)	0.1341	8	0.01676
	Total	0.5	11
	Data summary
	Number of treatments (columns)	4
	Number of values (total)	12
	Number of families	1
	Number of comparisons per family	6
	Alpha	0.05
	Tukey's multiple comparisons test	Mean Diff.	95.00% CI of diff.	Below threshold?	Summary	Adjusted P Value
	Vehicle vs. Asparagine	-0.29	-0.6285 to 0.04848	No	ns	0.0955	A-B
	Vehicle vs. Oligomycin	0.1667	-0.1718 to 0.5052	No	ns	0.4413	A-C
	Vehicle vs. Oligo + Asn	-0.1833	-0.5218 to 0.1552	No	ns	0.3677	A-D
	Asparagine vs. Oligomycin	0.4567	0.1182 to 0.7952	Yes	*	0.0109	B-C
	Asparagine vs. Oligo + Asn	0.1067	-0.2318 to 0.4452	No	ns	0.749	B-D
	Oligomycin vs. Oligo + Asn	-0.35	-0.6885 to -0.01152	Yes	*	0.0429	C-D
	Test details	Mean 1	Mean 2	Mean Diff.	SE of diff.	n1	n2	q	DF
	Vehicle vs. Asparagine	0.8933	1.183	-0.29	0.1057	3	3	3.88	8
	Vehicle vs. Oligomycin	0.8933	0.7267	0.1667	0.1057	3	3	2.23	8
	Vehicle vs. Oligo + Asn	0.8933	1.077	-0.1833	0.1057	3	3	2.453	8
	Asparagine vs. Oligomycin	1.183	0.7267	0.4567	0.1057	3	3	6.11	8
	Asparagine vs. Oligo + Asn	1.183	1.077	0.1067	0.1057	3	3	1.427	8
	Oligomycin vs. Oligo + Asn	0.7267	1.077	-0.35	0.1057	3	3	4.683	8
	Table Analyzed	UDP
	Data sets analyzed	A-D
	ANOVA summary
	F	21.41
	P value	0.0004
	P value summary	***
	Significant diff. among means (P < 0.05)?	Yes
	R squared	0.8892
	Brown-Forsythe test
	F (DFn, DFd)	0.2939 (3, 8)
	P value	0.8289
	P value summary	ns
	Are SDs significantly different (P < 0.05)?	No
	Bartlett's test
	Bartlett's statistic (corrected)
	P value
	P value summary
	Are SDs significantly different (P < 0.05)?
	ANOVA table	SS	DF	MS	F (DFn, DFd)	P value
	Treatment (between columns)	0.8424	3	0.2808	F (3, 8) = 21.41	P=0.0004
	Residual (within columns)	0.1049	8	0.01312
	Total	0.9474	11
	Data summary
	Number of treatments (columns)	4
	Number of values (total)	12
	Number of families	1
	Number of comparisons per family	6
	Alpha	0.05
	Tukey's multiple comparisons test	Mean Diff.	95.00% CI of diff.	Below threshold?	Summary	Adjusted P Value
	Vehicle vs. Asparagine	-0.15	-0.4495 to 0.1495	No	ns	0.428	A-B
	Vehicle vs. Oligomycin	0.5567	0.2572 to 0.8561	Yes	**	0.0015	A-C
	Vehicle vs. Oligo + Asn	0.06667	-0.2328 to 0.3661	No	ns	0.8893	A-D
	Asparagine vs. Oligomycin	0.7067	0.4072 to 1.006	Yes	***	0.0003	B-C
	Asparagine vs. Oligo + Asn	0.2167	-0.08279 to 0.5161	No	ns	0.173	B-D
	Oligomycin vs. Oligo + Asn	-0.49	-0.7895 to -0.1905	Yes	**	0.0035	C-D
	Test details	Mean 1	Mean 2	Mean Diff.	SE of diff.	n1	n2	q	DF
	Vehicle vs. Asparagine	1.007	1.157	-0.15	0.09351	3	3	2.269	8
	Vehicle vs. Oligomycin	1.007	0.45	0.5567	0.09351	3	3	8.419	8
	Vehicle vs. Oligo + Asn	1.007	0.94	0.06667	0.09351	3	3	1.008	8
	Asparagine vs. Oligomycin	1.157	0.45	0.7067	0.09351	3	3	10.69	8
	Asparagine vs. Oligo + Asn	1.157	0.94	0.2167	0.09351	3	3	3.277	8
	Oligomycin vs. Oligo + Asn	0.45	0.94	-0.49	0.09351	3	3	7.41	8
	Table Analyzed	Inosine
	Data sets analyzed	A-D
	ANOVA summary
	F	44
	P value	<0.0001
	P value summary	****
	Significant diff. among means (P < 0.05)?	Yes
	R squared	0.9429
	Brown-Forsythe test
	F (DFn, DFd)	0.6389 (3, 8)
	P value	0.6109
	P value summary	ns
	Are SDs significantly different (P < 0.05)?	No
	Bartlett's test
	Bartlett's statistic (corrected)
	P value
	P value summary
	Are SDs significantly different (P < 0.05)?
	ANOVA table	SS	DF	MS	F (DFn, DFd)	P value
	Treatment (between columns)	24.52	3	8.172	F (3, 8) = 44.00	P<0.0001
	Residual (within columns)	1.486	8	0.1858
	Total	26	11
	Data summary
	Number of treatments (columns)	4
	Number of values (total)	12
	Number of families	1
	Number of comparisons per family	6
	Alpha	0.05
	Tukey's multiple comparisons test	Mean Diff.	95.00% CI of diff.	Below threshold?	Summary	Adjusted P Value
	Vehicle vs. Asparagine	-3.257	-4.384 to -2.130	Yes	****	<0.0001	A-B
	Vehicle vs. Oligomycin	0.4433	-0.6836 to 1.570	No	ns	0.6101	A-C
	Vehicle vs. Oligo + Asn	-0.8333	-1.960 to 0.2936	No	ns	0.1613	A-D
	Asparagine vs. Oligomycin	3.7	2.573 to 4.827	Yes	****	<0.0001	B-C
	Asparagine vs. Oligo + Asn	2.423	1.296 to 3.550	Yes	***	0.0006	B-D
	Oligomycin vs. Oligo + Asn	-1.277	-2.404 to -0.1498	Yes	*	0.0276	C-D
	Test details	Mean 1	Mean 2	Mean Diff.	SE of diff.	n1	n2	q	DF
	Vehicle vs. Asparagine	0.61	3.867	-3.257	0.3519	3	3	13.09	8
	Vehicle vs. Oligomycin	0.61	0.1667	0.4433	0.3519	3	3	1.782	8
	Vehicle vs. Oligo + Asn	0.61	1.443	-0.8333	0.3519	3	3	3.349	8
	Asparagine vs. Oligomycin	3.867	0.1667	3.7	0.3519	3	3	14.87	8
	Asparagine vs. Oligo + Asn	3.867	1.443	2.423	0.3519	3	3	9.739	8
	Oligomycin vs. Oligo + Asn	0.1667	1.443	-1.277	0.3519	3	3	5.131	8
	Table Analyzed	IMP
	Data sets analyzed	A-D
	ANOVA summary
	F	14.3
	P value	0.0014
	P value summary	**
	Significant diff. among means (P < 0.05)?	Yes
	R squared	0.8428
	Brown-Forsythe test
	F (DFn, DFd)	0.6198 (3, 8)
	P value	0.6216
	P value summary	ns
	Are SDs significantly different (P < 0.05)?	No
	Bartlett's test
	Bartlett's statistic (corrected)
	P value
	P value summary
	Are SDs significantly different (P < 0.05)?
	ANOVA table	SS	DF	MS	F (DFn, DFd)	P value
	Treatment (between columns)	9.309	3	3.103	F (3, 8) = 14.30	P=0.0014
	Residual (within columns)	1.736	8	0.217
	Total	11.04	11
	Data summary
	Number of treatments (columns)	4
	Number of values (total)	12
	Number of families	1
	Number of comparisons per family	6
	Alpha	0.05
	Tukey's multiple comparisons test	Mean Diff.	95.00% CI of diff.	Below threshold?	Summary	Adjusted P Value
	Vehicle vs. Asparagine	-1.813	-3.031 to -0.5953	Yes	**	0.0062	A-B
	Vehicle vs. Oligomycin	0.5367	-0.6814 to 1.755	No	ns	0.527	A-C
	Vehicle vs. Oligo + Asn	-0.12	-1.338 to 1.098	No	ns	0.9883	A-D
	Asparagine vs. Oligomycin	2.35	1.132 to 3.568	Yes	**	0.0012	B-C
	Asparagine vs. Oligo + Asn	1.693	0.4753 to 2.911	Yes	**	0.0092	B-D
	Oligomycin vs. Oligo + Asn	-0.6567	-1.875 to 0.5614	No	ns	0.3712	C-D
	Test details	Mean 1	Mean 2	Mean Diff.	SE of diff.	n1	n2	q	DF
	Vehicle vs. Asparagine	0.9967	2.81	-1.813	0.3804	3	3	6.742	8
	Vehicle vs. Oligomycin	0.9967	0.46	0.5367	0.3804	3	3	1.995	8
	Vehicle vs. Oligo + Asn	0.9967	1.117	-0.12	0.3804	3	3	0.4462	8
	Asparagine vs. Oligomycin	2.81	0.46	2.35	0.3804	3	3	8.737	8
	Asparagine vs. Oligo + Asn	2.81	1.117	1.693	0.3804	3	3	6.296	8
	Oligomycin vs. Oligo + Asn	0.46	1.117	-0.6567	0.3804	3	3	2.442	8
	Table Analyzed	IDP
	Data sets analyzed	A-D
	ANOVA summary
	F	13.01
	P value	0.0019
	P value summary	**
	Significant diff. among means (P < 0.05)?	Yes
	R squared	0.8299
	Brown-Forsythe test
	F (DFn, DFd)	0.2027 (3, 8)
	P value	0.8917
	P value summary	ns
	Are SDs significantly different (P < 0.05)?	No
	Bartlett's test
	Bartlett's statistic (corrected)
	P value
	P value summary
	Are SDs significantly different (P < 0.05)?
	ANOVA table	SS	DF	MS	F (DFn, DFd)	P value
	Treatment (between columns)	1.983	3	0.6611	F (3, 8) = 13.01	P=0.0019
	Residual (within columns)	0.4065	8	0.05082
	Total	2.39	11
	Data summary
	Number of treatments (columns)	4
	Number of values (total)	12
	Number of families	1
	Number of comparisons per family	6
	Alpha	0.05
	Tukey's multiple comparisons test	Mean Diff.	95.00% CI of diff.	Below threshold?	Summary	Adjusted P Value
	Vehicle vs. Asparagine	-0.3567	-0.9461 to 0.2328	No	ns	0.286	A-B
	Vehicle vs. Oligomycin	0.7467	0.1572 to 1.336	Yes	*	0.0154	A-C
	Vehicle vs. Oligo + Asn	-0.06	-0.6494 to 0.5294	No	ns	0.9871	A-D
	Asparagine vs. Oligomycin	1.103	0.5139 to 1.693	Yes	**	0.0015	B-C
	Asparagine vs. Oligo + Asn	0.2967	-0.2928 to 0.8861	No	ns	0.4242	B-D
	Oligomycin vs. Oligo + Asn	-0.8067	-1.396 to -0.2172	Yes	*	0.0101	C-D
	Test details	Mean 1	Mean 2	Mean Diff.	SE of diff.	n1	n2	q	DF
	Vehicle vs. Asparagine	1	1.357	-0.3567	0.1841	3	3	2.74	8
	Vehicle vs. Oligomycin	1	0.2533	0.7467	0.1841	3	3	5.737	8
	Vehicle vs. Oligo + Asn	1	1.06	-0.06	0.1841	3	3	0.461	8
	Asparagine vs. Oligomycin	1.357	0.2533	1.103	0.1841	3	3	8.477	8
	Asparagine vs. Oligo + Asn	1.357	1.06	0.2967	0.1841	3	3	2.279	8
	Oligomycin vs. Oligo + Asn	0.2533	1.06	-0.8067	0.1841	3	3	6.198	8
	Table Analyzed	ITP
	Data sets analyzed	A-D
	ANOVA summary
	F	3.125
	P value	0.0878
	P value summary	ns
	Significant diff. among means (P < 0.05)?	No
	R squared	0.5396
	Brown-Forsythe test
	F (DFn, DFd)	0.7179 (3, 8)
	P value	0.5686
	P value summary	ns
	Are SDs significantly different (P < 0.05)?	No
	Bartlett's test
	Bartlett's statistic (corrected)
	P value
	P value summary
	Are SDs significantly different (P < 0.05)?
	ANOVA table	SS	DF	MS	F (DFn, DFd)	P value
	Treatment (between columns)	0.168	3	0.05599	F (3, 8) = 3.125	P=0.0878
	Residual (within columns)	0.1433	8	0.01792
	Total	0.3113	11
	Data summary
	Number of treatments (columns)	4
	Number of values (total)	12
	Number of families	1
	Number of comparisons per family	6
	Alpha	0.05
	Tukey's multiple comparisons test	Mean Diff.	95.00% CI of diff.	Below threshold?	Summary	Adjusted P Value
	Vehicle vs. Asparagine	-0.1767	-0.5267 to 0.1733	No	ns	0.422	A-B
	Vehicle vs. Oligomycin	0.1033	-0.2467 to 0.4533	No	ns	0.7824	A-C
	Vehicle vs. Oligo + Asn	-0.17	-0.5200 to 0.1800	No	ns	0.4519	A-D
	Asparagine vs. Oligomycin	0.28	-0.06999 to 0.6300	No	ns	0.1233	B-C
	Asparagine vs. Oligo + Asn	0.006667	-0.3433 to 0.3567	No	ns	>0.9999	B-D
	Oligomycin vs. Oligo + Asn	-0.2733	-0.6233 to 0.07665	No	ns	0.1342	C-D
	Test details	Mean 1	Mean 2	Mean Diff.	SE of diff.	n1	n2	q	DF
	Vehicle vs. Asparagine	0.8933	1.07	-0.1767	0.1093	3	3	2.286	8
	Vehicle vs. Oligomycin	0.8933	0.79	0.1033	0.1093	3	3	1.337	8
	Vehicle vs. Oligo + Asn	0.8933	1.063	-0.17	0.1093	3	3	2.2	8
	Asparagine vs. Oligomycin	1.07	0.79	0.28	0.1093	3	3	3.623	8
	Asparagine vs. Oligo + Asn	1.07	1.063	0.006667	0.1093	3	3	0.08627	8
	Oligomycin vs. Oligo + Asn	0.79	1.063	-0.2733	0.1093	3	3	3.537	8
	Table Analyzed	Guanosine
	Data sets analyzed	A-D
	ANOVA summary
	F	61.54
	P value	<0.0001
	P value summary	****
	Significant diff. among means (P < 0.05)?	Yes
	R squared	0.9585
	Brown-Forsythe test
	F (DFn, DFd)	0.1957 (3, 8)
	P value	0.8964
	P value summary	ns
	Are SDs significantly different (P < 0.05)?	No
	Bartlett's test
	Bartlett's statistic (corrected)
	P value
	P value summary
	Are SDs significantly different (P < 0.05)?
	ANOVA table	SS	DF	MS	F (DFn, DFd)	P value
	Treatment (between columns)	6.697	3	2.232	F (3, 8) = 61.54	P<0.0001
	Residual (within columns)	0.2902	8	0.03628
	Total	6.987	11
	Data summary
	Number of treatments (columns)	4
	Number of values (total)	12
	Number of families	1
	Number of comparisons per family	6
	Alpha	0.05
	Tukey's multiple comparisons test	Mean Diff.	95.00% CI of diff.	Below threshold?	Summary	Adjusted P Value
	Vehicle vs. Asparagine	-1.347	-1.845 to -0.8487	Yes	***	0.0001	A-B
	Vehicle vs. Oligomycin	0.7367	0.2387 to 1.235	Yes	**	0.0064	A-C
	Vehicle vs. Oligo + Asn	-0.1933	-0.6913 to 0.3047	No	ns	0.6194	A-D
	Asparagine vs. Oligomycin	2.083	1.585 to 2.581	Yes	****	<0.0001	B-C
	Asparagine vs. Oligo + Asn	1.153	0.6553 to 1.651	Yes	***	0.0003	B-D
	Oligomycin vs. Oligo + Asn	-0.93	-1.428 to -0.4320	Yes	**	0.0015	C-D
	Test details	Mean 1	Mean 2	Mean Diff.	SE of diff.	n1	n2	q	DF
	Vehicle vs. Asparagine	0.91	2.257	-1.347	0.1555	3	3	12.25	8
	Vehicle vs. Oligomycin	0.91	0.1733	0.7367	0.1555	3	3	6.699	8
	Vehicle vs. Oligo + Asn	0.91	1.103	-0.1933	0.1555	3	3	1.758	8
	Asparagine vs. Oligomycin	2.257	0.1733	2.083	0.1555	3	3	18.95	8
	Asparagine vs. Oligo + Asn	2.257	1.103	1.153	0.1555	3	3	10.49	8
	Oligomycin vs. Oligo + Asn	0.1733	1.103	-0.93	0.1555	3	3	8.457	8
	Table Analyzed	GTP
	Data sets analyzed	A-D
	ANOVA summary
	F	7.57
	P value	0.0101
	P value summary	*
	Significant diff. among means (P < 0.05)?	Yes
	R squared	0.7395
	Brown-Forsythe test
	F (DFn, DFd)	0.4722 (3, 8)
	P value	0.7101
	P value summary	ns
	Are SDs significantly different (P < 0.05)?	No
	Bartlett's test
	Bartlett's statistic (corrected)
	P value
	P value summary
	Are SDs significantly different (P < 0.05)?
	ANOVA table	SS	DF	MS	F (DFn, DFd)	P value
	Treatment (between columns)	3.362	3	1.121	F (3, 8) = 7.570	P=0.0101
	Residual (within columns)	1.184	8	0.148
	Total	4.546	11
	Data summary
	Number of treatments (columns)	4
	Number of values (total)	12
	Number of families	1
	Number of comparisons per family	6
	Alpha	0.05
	Tukey's multiple comparisons test	Mean Diff.	95.00% CI of diff.	Below threshold?	Summary	Adjusted P Value
	Vehicle vs. Asparagine	-0.64	-1.646 to 0.3660	No	ns	0.2516	A-B
	Vehicle vs. Oligomycin	0.02667	-0.9793 to 1.033	No	ns	0.9998	A-C
	Vehicle vs. Oligo + Asn	-1.26	-2.266 to -0.2540	Yes	*	0.0164	A-D
	Asparagine vs. Oligomycin	0.6667	-0.3393 to 1.673	No	ns	0.225	B-C
	Asparagine vs. Oligo + Asn	-0.62	-1.626 to 0.3860	No	ns	0.2732	B-D
	Oligomycin vs. Oligo + Asn	-1.287	-2.293 to -0.2807	Yes	*	0.0147	C-D
	Test details	Mean 1	Mean 2	Mean Diff.	SE of diff.	n1	n2	q	DF
	Vehicle vs. Asparagine	0.6267	1.267	-0.64	0.3141	3	3	2.881	8
	Vehicle vs. Oligomycin	0.6267	0.6	0.02667	0.3141	3	3	0.12	8
	Vehicle vs. Oligo + Asn	0.6267	1.887	-1.26	0.3141	3	3	5.672	8
	Asparagine vs. Oligomycin	1.267	0.6	0.6667	0.3141	3	3	3.001	8
	Asparagine vs. Oligo + Asn	1.267	1.887	-0.62	0.3141	3	3	2.791	8
	Oligomycin vs. Oligo + Asn	0.6	1.887	-1.287	0.3141	3	3	5.792	8

## Sheet: Fig 6E Asparagine
Figure 6E
Asparagine
	Raw Data
	Vehicle	Asparagine	Oligomycin	Oligo + Asn
	0.035148	1.95543	0.071024	2.7644
	0.042427	1.92306	0.073386	2.49334
	0.047308	1.9626	0.076937	2.45308
Table Analyzed	Asparagine
Data sets analyzed	A-D
ANOVA summary
F	691.2
P value	<0.0001
P value summary	****
Significant diff. among means (P < 0.05)?	Yes
R squared	0.9962
Brown-Forsythe test
F (DFn, DFd)	1.324 (3, 8)
P value	0.3326
P value summary	ns
Are SDs significantly different (P < 0.05)?	No
Bartlett's test
Bartlett's statistic (corrected)
P value
P value summary
Are SDs significantly different (P < 0.05)?
ANOVA table	SS	DF	MS	F (DFn, DFd)	P value
Treatment (between columns)	15.12	3	5.039	F (3, 8) = 691.2	P<0.0001
Residual (within columns)	0.05832	8	0.00729
Total	15.18	11
Data summary
Number of treatments (columns)	4
Number of values (total)	12
Number of families	1
Number of comparisons per family	6
Alpha	0.05
Tukey's multiple comparisons test	Mean Diff.	95.00% CI of diff.	Below threshold?	Summary	Adjusted P Value
Vehicle vs. Asparagine	-1.905	-2.129 to -1.682	Yes	****	<0.0001	A-B
Vehicle vs. Oligomycin	-0.03215	-0.2554 to 0.1911	No	ns	0.9655	A-C
Vehicle vs. Oligo + Asn	-2.529	-2.752 to -2.305	Yes	****	<0.0001	A-D
Asparagine vs. Oligomycin	1.873	1.650 to 2.096	Yes	****	<0.0001	B-C
Asparagine vs. Oligo + Asn	-0.6232	-0.8465 to -0.4000	Yes	****	<0.0001	B-D
Oligomycin vs. Oligo + Asn	-2.496	-2.720 to -2.273	Yes	****	<0.0001	C-D
Test details	Mean 1	Mean 2	Mean Diff.	SE of diff.	n1	n2	q	DF
Vehicle vs. Asparagine	0.04163	1.947	-1.905	0.06971	3	3	38.65	8
Vehicle vs. Oligomycin	0.04163	0.07378	-0.03215	0.06971	3	3	0.6523	8
Vehicle vs. Oligo + Asn	0.04163	2.57	-2.529	0.06971	3	3	51.3	8
Asparagine vs. Oligomycin	1.947	0.07378	1.873	0.06971	3	3	38	8
Asparagine vs. Oligo + Asn	1.947	2.57	-0.6232	0.06971	3	3	12.64	8
Oligomycin vs. Oligo + Asn	0.07378	2.57	-2.496	0.06971	3	3	50.64	8

## Sheet: Fig 6F Aspartate
Figure 6E
Aspartate
	Raw Data
	Vehicle	Asparagine	Oligomycin	Oligo + Asn
	0.933033	1.06897	0.625588	0.733226
	1.04655	1.10053	0.607317	0.729529
	1.02041	1.08218	0.61085	0.715798
	Statistics
	Table Analyzed	Labeled Asp
	Data sets analyzed	A-D
	ANOVA summary
	F	149.2
	P value	<0.0001
	P value summary	****
	Significant diff. among means (P < 0.05)?	Yes
	R squared	0.9824
	Brown-Forsythe test
	F (DFn, DFd)	1.276 (3, 8)
	P value	0.3464
	P value summary	ns
	Are SDs significantly different (P < 0.05)?	No
	Bartlett's test
	Bartlett's statistic (corrected)
	P value
	P value summary
	Are SDs significantly different (P < 0.05)?
	ANOVA table	SS	DF	MS	F (DFn, DFd)	P value
	Treatment (between columns)	0.4434	3	0.1478	F (3, 8) = 149.2	P<0.0001
	Residual (within columns)	0.007927	8	0.0009909
	Total	0.4513	11
	Data summary
	Number of treatments (columns)	4
	Number of values (total)	12
	Multiple Comparisons
	Number of families	1
	Number of comparisons per family	6
	Alpha	0.05
	Tukey's multiple comparisons test	Mean Diff.	95.00% CI of diff.	Below threshold?	Summary	Adjusted P Value
	Vehicle vs. Asparagine	-0.08389	-0.1662 to -0.001586	Yes	*	0.0458	A-B
	Vehicle vs. Oligomycin	0.3854	0.3031 to 0.4677	Yes	****	<0.0001	A-C
	Vehicle vs. Oligo + Asn	0.2738	0.1915 to 0.3561	Yes	****	<0.0001	A-D
	Asparagine vs. Oligomycin	0.4693	0.3870 to 0.5516	Yes	****	<0.0001	B-C
	Asparagine vs. Oligo + Asn	0.3577	0.2754 to 0.4400	Yes	****	<0.0001	B-D
	Oligomycin vs. Oligo + Asn	-0.1116	-0.1939 to -0.02929	Yes	*	0.0106	C-D
	Test details	Mean 1	Mean 2	Mean Diff.	SE of diff.	n1	n2	q	DF
	Vehicle vs. Asparagine	1	1.084	-0.08389	0.0257	3	3	4.616	8
	Vehicle vs. Oligomycin	1	0.6146	0.3854	0.0257	3	3	21.21	8
	Vehicle vs. Oligo + Asn	1	0.7262	0.2738	0.0257	3	3	15.07	8
	Asparagine vs. Oligomycin	1.084	0.6146	0.4693	0.0257	3	3	25.82	8
	Asparagine vs. Oligo + Asn	1.084	0.7262	0.3577	0.0257	3	3	19.68	8
	Oligomycin vs. Oligo + Asn	0.6146	0.7262	-0.1116	0.0257	3	3	6.14	8

## Sheet: Fig 6G Aspartate
Figure 6G
Aspartate
	Raw Data
	siNT+ Oligo	siASNS + Oligo
	0.801326	1.2056
	0.84906	1.15094
	0.760906	1.20976
	Statistics
	Table Analyzed	Aspartate
	Column B	siASNS + Oligo
	vs.	vs.
	Column A	siNT+ Oligo
	Unpaired t test
	P value	0.0003
	P value summary	***
	Significantly different (P < 0.05)?	Yes
	One- or two-tailed P value?	Two-tailed
	t, df	t=12.12, df=4
	How big is the difference?
	Mean of column A	0.8038
	Mean of column B	1.189
	Difference between means (B - A) ± SEM	0.3850 ± 0.03175
	95% confidence interval	0.2968 to 0.4732
	R squared (eta squared)	0.9735
	F test to compare variances
	F, DFn, Dfd	1.807, 2, 2
	P value	0.7125
	P value summary	ns
	Significantly different (P < 0.05)?	No
	Data analyzed
	Sample size, column A	3
	Sample size, column B	3

## Sheet: Fig 6H Nucleic Acids
Figure 6H
Nucleic Acids
		Oligomycin			Oligo + Asn
	Inosine	0.157022	0.211865	0.144071	1.37259	1.07305	1.0509
	IMP	0.16912	0.195508	0.0867509	2.86237	1.80449	1.83161
	IDP	0.79918	0.877609	0.699205	1.36012	1.12239	1.28898
	CMP	0.774857	0.609231	0.418915	1.48618	1.23749	1.22514
	CTP	0.273337	1.11485	0.222641	1.34783	1.08513	1.04616
	cAMP	0.735337	0.929863	0.884292	1.34527	1.28999	1.43655
	AMP	0.806981	0.809466	0.442254	1.6579	1.19053	1.36743
	ADP	0.811431	0.895742	0.669867	1.41337	1.10426	1.28029
	UMP	0.744065	0.705654	0.495654	1.41418	1.30125	1.25594
	UTP	0.842435	0.269183	1.37182	0.256642	2.08738	1.15756
	dU	0.432444	0.582585	0.477371	1.41742	3.54426	2.57583
	Statistics
		t tests
		Discovery?	P value	Mean of Oligomycin	Mean of Oligo + Asn	Difference	SE of difference	t ratio	df	q value
	Inosine	Yes	0.000714	0.171	1.166	-0.9945	0.1058	9.4	4	0.005767
	IMP	Yes	0.004497	0.1505	2.166	-2.016	0.3497	5.764	4	0.008055
	IDP	Yes	0.005981	0.792	1.257	-0.4652	0.08734	5.326	4	0.008055
	CMP	Yes	0.005845	0.601	1.316	-0.7153	0.1334	5.36	4	0.008055
	CTP	No	0.110236	0.5369	1.16	-0.6228	0.3044	2.046	4	0.089071
	cAMP	Yes	0.002209	0.8498	1.357	-0.5074	0.07264	6.986	4	0.005949
	AMP	No	0.017075	0.6862	1.405	-0.7191	0.1829	3.932	4	0.017246
	ADP	No	0.013045	0.7923	1.266	-0.4736	0.1112	4.261	4	0.015058
	UMP	Yes	0.001717	0.6485	1.324	-0.6753	0.09041	7.47	4	0.005949
	UTP	No	0.611555	0.8278	1.167	-0.3394	0.617	0.55	4	0.449215
	dU	No	0.030816	0.4975	2.513	-2.015	0.6164	3.269	4	0.027666
		discoveries
		P value	Mean of Oligomycin	Mean of Oligo + Asn	Difference	SE of difference	t ratio	df	q value
	Inosine	0.000714	0.171	1.166	-0.9945	0.1058	9.4	4	0.005767
	UMP	0.001717	0.6485	1.324	-0.6753	0.09041	7.47	4	0.005949
	cAMP	0.002209	0.8498	1.357	-0.5074	0.07264	6.986	4	0.005949
	IMP	0.004497	0.1505	2.166	-2.016	0.3497	5.764	4	0.008055
	CMP	0.005845	0.601	1.316	-0.7153	0.1334	5.36	4	0.008055
	IDP	0.005981	0.792	1.257	-0.4652	0.08734	5.326	4	0.008055
	Table Analyzed	Inosine
	Column B	Data Set-B
	vs.	vs.
	Column A	Data Set-A
	Unpaired t test
	P value	0.0007
	P value summary	***
	Significantly different (P < 0.05)?	Yes
	One- or two-tailed P value?	Two-tailed
	t, df	t=9.400, df=4
	How big is the difference?
	Mean of column A	0.171
	Mean of column B	1.166
	Difference between means (B - A) ± SEM	0.9945 ± 0.1058
	95% confidence interval	0.7008 to 1.288
	R squared (eta squared)	0.9567
	F test to compare variances
	F, DFn, Dfd	24.92, 2, 2
	P value	0.0771
	P value summary	ns
	Significantly different (P < 0.05)?	No
	Data analyzed
	Sample size, column A	3
	Sample size, column B	3
	Table Analyzed	IMP
	Column B	Data Set-B
	vs.	vs.
	Column A	Data Set-A
	Unpaired t test
	P value	0.0045
	P value summary	**
	Significantly different (P < 0.05)?	Yes
	One- or two-tailed P value?	Two-tailed
	t, df	t=5.764, df=4
	How big is the difference?
	Mean of column A	0.1505
	Mean of column B	2.166
	Difference between means (B - A) ± SEM	2.016 ± 0.3497
	95% confidence interval	1.045 to 2.987
	R squared (eta squared)	0.8925
	F test to compare variances
	F, DFn, Dfd	113.0, 2, 2
	P value	0.0175
	P value summary	*
	Significantly different (P < 0.05)?	Yes
	Data analyzed
	Sample size, column A	3
	Sample size, column B	3
	Table Analyzed	IDP
	Column B	Data Set-B
	vs.	vs.
	Column A	Data Set-A
	Unpaired t test
	P value	0.006
	P value summary	**
	Significantly different (P < 0.05)?	Yes
	One- or two-tailed P value?	Two-tailed
	t, df	t=5.326, df=4
	How big is the difference?
	Mean of column A	0.792
	Mean of column B	1.257
	Difference between means (B - A) ± SEM	0.4652 ± 0.08734
	95% confidence interval	0.2227 to 0.7077
	R squared (eta squared)	0.8764
	F test to compare variances
	F, DFn, Dfd	1.862, 2, 2
	P value	0.6988
	P value summary	ns
	Significantly different (P < 0.05)?	No
	Data analyzed
	Sample size, column A	3
	Sample size, column B	3
	Table Analyzed	cmp
	Column B	Data Set-B
	vs.	vs.
	Column A	Data Set-A
	Unpaired t test
	P value	0.0058
	P value summary	**
	Significantly different (P < 0.05)?	Yes
	One- or two-tailed P value?	Two-tailed
	t, df	t=5.360, df=4
	How big is the difference?
	Mean of column A	0.601
	Mean of column B	1.316
	Difference between means (B - A) ± SEM	0.7153 ± 0.1334
	95% confidence interval	0.3448 to 1.086
	R squared (eta squared)	0.8778
	F test to compare variances
	F, DFn, Dfd	1.463, 2, 2
	P value	0.8122
	P value summary	ns
	Significantly different (P < 0.05)?	No
	Data analyzed
	Sample size, column A	3
	Sample size, column B	3
	Table Analyzed	ctp
	Column B	Data Set-B
	vs.	vs.
	Column A	Data Set-A
	Unpaired t test
	P value	0.1102
	P value summary	ns
	Significantly different (P < 0.05)?	No
	One- or two-tailed P value?	Two-tailed
	t, df	t=2.046, df=4
	How big is the difference?
	Mean of column A	0.5369
	Mean of column B	1.16
	Difference between means (B - A) ± SEM	0.6228 ± 0.3044
	95% confidence interval	-0.2225 to 1.468
	R squared (eta squared)	0.5113
	F test to compare variances
	F, DFn, Dfd	9.328, 2, 2
	P value	0.1937
	P value summary	ns
	Significantly different (P < 0.05)?	No
	Data analyzed
	Sample size, column A	3
	Sample size, column B	3
	Table Analyzed	camp
	Column B	Data Set-B
	vs.	vs.
	Column A	Data Set-A
	Unpaired t test
	P value	0.0022
	P value summary	**
	Significantly different (P < 0.05)?	Yes
	One- or two-tailed P value?	Two-tailed
	t, df	t=6.986, df=4
	How big is the difference?
	Mean of column A	0.8498
	Mean of column B	1.357
	Difference between means (B - A) ± SEM	0.5074 ± 0.07264
	95% confidence interval	0.3058 to 0.7091
	R squared (eta squared)	0.9242
	F test to compare variances
	F, DFn, Dfd	1.890, 2, 2
	P value	0.6922
	P value summary	ns
	Significantly different (P < 0.05)?	No
	Data analyzed
	Sample size, column A	3
	Sample size, column B	3
	Table Analyzed	amp
	Column B	Data Set-B
	vs.	vs.
	Column A	Data Set-A
	Unpaired t test
	P value	0.0171
	P value summary	*
	Significantly different (P < 0.05)?	Yes
	One- or two-tailed P value?	Two-tailed
	t, df	t=3.932, df=4
	How big is the difference?
	Mean of column A	0.6862
	Mean of column B	1.405
	Difference between means (B - A) ± SEM	0.7191 ± 0.1829
	95% confidence interval	0.2113 to 1.227
	R squared (eta squared)	0.7945
	F test to compare variances
	F, DFn, Dfd	1.247, 2, 2
	P value	0.89
	P value summary	ns
	Significantly different (P < 0.05)?	No
	Data analyzed
	Sample size, column A	3
	Sample size, column B	3
	Table Analyzed	adp
	Column B	Data Set-B
	vs.	vs.
	Column A	Data Set-A
	Unpaired t test
	P value	0.013
	P value summary	*
	Significantly different (P < 0.05)?	Yes
	One- or two-tailed P value?	Two-tailed
	t, df	t=4.261, df=4
	How big is the difference?
	Mean of column A	0.7923
	Mean of column B	1.266
	Difference between means (B - A) ± SEM	0.4736 ± 0.1112
	95% confidence interval	0.1650 to 0.7823
	R squared (eta squared)	0.8194
	F test to compare variances
	F, DFn, Dfd	1.845, 2, 2
	P value	0.7029
	P value summary	ns
	Significantly different (P < 0.05)?	No
	Data analyzed
	Sample size, column A	3
	Sample size, column B	3
	Table Analyzed	ump
	Column B	Data Set-B
	vs.	vs.
	Column A	Data Set-A
	Unpaired t test
	P value	0.0017
	P value summary	**
	Significantly different (P < 0.05)?	Yes
	One- or two-tailed P value?	Two-tailed
	t, df	t=7.470, df=4
	How big is the difference?
	Mean of column A	0.6485
	Mean of column B	1.324
	Difference between means (B - A) ± SEM	0.6753 ± 0.09041
	95% confidence interval	0.4243 to 0.9263
	R squared (eta squared)	0.9331
	F test to compare variances
	F, DFn, Dfd	2.692, 2, 2
	P value	0.5416
	P value summary	ns
	Significantly different (P < 0.05)?	No
	Data analyzed
	Sample size, column A	3
	Sample size, column B	3
	Table Analyzed	utp
	Column B	Data Set-B
	vs.	vs.
	Column A	Data Set-A
	Unpaired t test
	P value	0.6116
	P value summary	ns
	Significantly different (P < 0.05)?	No
	One- or two-tailed P value?	Two-tailed
	t, df	t=0.5500, df=4
	How big is the difference?
	Mean of column A	0.8278
	Mean of column B	1.167
	Difference between means (B - A) ± SEM	0.3394 ± 0.6170
	95% confidence interval	-1.374 to 2.052
	R squared (eta squared)	0.07032
	F test to compare variances
	F, DFn, Dfd	2.755, 2, 2
	P value	0.5326
	P value summary	ns
	Significantly different (P < 0.05)?	No
	Data analyzed
	Sample size, column A	3
	Sample size, column B	3
	Table Analyzed	deoxyU
	Column B	Data Set-B
	vs.	vs.
	Column A	Data Set-A
	Unpaired t test
	P value	0.0308
	P value summary	*
	Significantly different (P < 0.05)?	Yes
	One- or two-tailed P value?	Two-tailed
	t, df	t=3.269, df=4
	How big is the difference?
	Mean of column A	0.4975
	Mean of column B	2.513
	Difference between means (B - A) ± SEM	2.015 ± 0.6164
	95% confidence interval	0.3037 to 3.726
	R squared (eta squared)	0.7276
	F test to compare variances
	F, DFn, Dfd	190.9, 2, 2
	P value	0.0104
	P value summary	*
	Significantly different (P < 0.05)?	Yes
	Data analyzed
	Sample size, column A	3
	Sample size, column B	3

## Sheet: Fig 6I Aspartate
Figure 6I
Aspartate
	Raw Data
	N (sensitive)	V (insensitve)
	0.66	1.06
	0.65	1.14
	0.63	1.13
	Statistics
	Table Analyzed	Data 6
	Column B	V (insensitve)
	vs.	vs.
	Column A	N (sensitive)
	Unpaired t test
	P value	<0.0001
	P value summary	****
	Significantly different (P < 0.05)?	Yes
	One- or two-tailed P value?	Two-tailed
	t, df	t=17.38, df=4
	How big is the difference?
	Mean of column A	0.6467
	Mean of column B	1.11
	Difference between means (B - A) ± SEM	0.4633 ± 0.02667
	95% confidence interval	0.3893 to 0.5374
	R squared (eta squared)	0.9869
	F test to compare variances
	F, DFn, Dfd	8.143, 2, 2
	P value	0.2188
	P value summary	ns
	Significantly different (P < 0.05)?	No
	Data analyzed
	Sample size, column A	3
	Sample size, column B	3

## Sheet: Fig 6J NADH NAD
Figure 6J
NADH/NAD+
	N Vehicle	N Oligo	V Vehicle	V Oligo
	0.890545	2.84156	0.192364	0.864793
	1.22232	2.78046	0.180938	0.682859
	1.23342	2.52868	0.266018	0.750574
	Statistics
	Table Analyzed	Data 1
	Data sets analyzed	A-D
	ANOVA summary
	F	182.5
	P value	<0.0001
	P value summary	****
	Significant diff. among means (P < 0.05)?	Yes
	R squared	0.9856
	Brown-Forsythe test
	F (DFn, DFd)	0.3311 (3, 8)
	P value	0.8034
	P value summary	ns
	Are SDs significantly different (P < 0.05)?	No
	Bartlett's test
	Bartlett's statistic (corrected)
	P value
	P value summary
	Are SDs significantly different (P < 0.05)?
	ANOVA table	SS	DF	MS	F (DFn, DFd)	P value
	Treatment (between columns)	10.41	3	3.47	F (3, 8) = 182.5	P<0.0001
	Residual (within columns)	0.1521	8	0.01901
	Total	10.56	11
	Data summary
	Number of treatments (columns)	4
	Number of values (total)	12
	Multiple Comparisons
	Number of families	1
	Number of comparisons per family	6
	Alpha	0.05
	Tukey's multiple comparisons test	Mean Diff.	95.00% CI of diff.	Below threshold?	Summary	Adjusted P Value
	N Vehicle vs. N Oligo	-1.601	-1.962 to -1.241	Yes	****	<0.0001	A-B
	N Vehicle vs. V Vehicle	0.9023	0.5418 to 1.263	Yes	***	0.0002	A-C
	N Vehicle vs. V Oligo	0.3494	-0.01118 to 0.7099	No	ns	0.0575	A-D
	N Oligo vs. V Vehicle	2.504	2.143 to 2.864	Yes	****	<0.0001	B-C
	N Oligo vs. V Oligo	1.951	1.590 to 2.311	Yes	****	<0.0001	B-D
	V Vehicle vs. V Oligo	-0.553	-0.9135 to -0.1924	Yes	**	0.0052	C-D
	Test details	Mean 1	Mean 2	Mean Diff.	SE of diff.	n1	n2	q	DF
	N Vehicle vs. N Oligo	1.115	2.717	-1.601	0.1126	3	3	20.12	8
	N Vehicle vs. V Vehicle	1.115	0.2131	0.9023	0.1126	3	3	11.33	8
	N Vehicle vs. V Oligo	1.115	0.7661	0.3494	0.1126	3	3	4.388	8
	N Oligo vs. V Vehicle	2.717	0.2131	2.504	0.1126	3	3	31.45	8
	N Oligo vs. V Oligo	2.717	0.7661	1.951	0.1126	3	3	24.51	8
	V Vehicle vs. V Oligo	0.2131	0.7661	-0.553	0.1126	3	3	6.946	8

[truncated: 1 more sheets: Fig 6K]
