# Supplementary material for: Differential integrated stress response and asparagine production drive symbiosis and therapy resistance of pancreatic adenocarcinoma cells
Source: Nat Cancer. 2022 Nov 21;3(11):1386–403. doi: 10.1038/s43018-022-00463-1 (PMC9701142; doi:10.1038/s43018-022-00463-1)
Supplement: Source Data Fig. 7 — Statistical source data. [file 43018_2022_463_MOESM12_ESM.xlsx]

## Sheet: Fig, 7A
DMEM	Asparagine	Proline	Glutamate	Aspartate	Serine
1.49495	1.10514	1.39	1.43547	1.47022	1.62212
1.46668	1.05746	1.43195	1.40345	1.40814	1.62702
1.5212	0.961156	1.31038	1.48768	1.44569	1.72711
Table Analyzed	Only oligo
Data sets analyzed	A-F
ANOVA summary
F	46.14
P value	<0.0001
P value summary	****
Significant diff. among means (P < 0.05)?	Yes
R squared	0.9506
Brown-Forsythe test
F (DFn, DFd)	0.2879 (5, 12)
P value	0.9107
P value summary	ns
Are SDs significantly different (P < 0.05)?	No
Bartlett's test
Bartlett's statistic (corrected)
P value
P value summary
Are SDs significantly different (P < 0.05)?
ANOVA table	SS	DF	MS	F (DFn, DFd)	P value
Treatment (between columns)	0.6241	5	0.1248	F (5, 12) = 46.14	P<0.0001
Residual (within columns)	0.03246	12	0.002705
Total	0.6566	17
Data summary
Number of treatments (columns)	6
Number of values (total)	18
Number of families	1
Number of comparisons per family	15
Alpha	0.05
Tukey's multiple comparisons test	Mean Diff.	95.00% CI of diff.	Below threshold?	Summary	Adjusted P Value
DMEM vs. Asparagine	0.453	0.3104 to 0.5957	Yes	****	<0.0001	A-B
DMEM vs. Proline	0.1168	-0.02581 to 0.2595	No	ns	0.135	A-C
DMEM vs. Glutamate	0.05208	-0.09057 to 0.1947	No	ns	0.8165	A-D
DMEM vs. Aspartate	0.05293	-0.08972 to 0.1956	No	ns	0.8068	A-E
DMEM vs. Serine	-0.1645	-0.3071 to -0.02182	Yes	*	0.021	A-F
Asparagine vs. Proline	-0.3362	-0.4788 to -0.1935	Yes	****	<0.0001	B-C
Asparagine vs. Glutamate	-0.4009	-0.5436 to -0.2583	Yes	****	<0.0001	B-D
Asparagine vs. Aspartate	-0.4001	-0.5427 to -0.2574	Yes	****	<0.0001	B-E
Asparagine vs. Serine	-0.6175	-0.7601 to -0.4748	Yes	****	<0.0001	B-F
Proline vs. Glutamate	-0.06476	-0.2074 to 0.07789	No	ns	0.6566	C-D
Proline vs. Aspartate	-0.06391	-0.2066 to 0.07874	No	ns	0.6681	C-E
Proline vs. Serine	-0.2813	-0.4240 to -0.1387	Yes	***	0.0003	C-F
Glutamate vs. Aspartate	0.000852	-0.1418 to 0.1435	No	ns	>0.9999	D-E
Glutamate vs. Serine	-0.2165	-0.3592 to -0.07390	Yes	**	0.0028	D-F
Aspartate vs. Serine	-0.2174	-0.3600 to -0.07475	Yes	**	0.0027	E-F
Test details	Mean 1	Mean 2	Mean Diff.	SE of diff.	n1	n2	q	DF
DMEM vs. Asparagine	1.494	1.041	0.453	0.04247	3	3	15.09	12
DMEM vs. Proline	1.494	1.377	0.1168	0.04247	3	3	3.891	12
DMEM vs. Glutamate	1.494	1.442	0.05208	0.04247	3	3	1.734	12
DMEM vs. Aspartate	1.494	1.441	0.05293	0.04247	3	3	1.763	12
DMEM vs. Serine	1.494	1.659	-0.1645	0.04247	3	3	5.477	12
Asparagine vs. Proline	1.041	1.377	-0.3362	0.04247	3	3	11.2	12
Asparagine vs. Glutamate	1.041	1.442	-0.4009	0.04247	3	3	13.35	12
Asparagine vs. Aspartate	1.041	1.441	-0.4001	0.04247	3	3	13.32	12
Asparagine vs. Serine	1.041	1.659	-0.6175	0.04247	3	3	20.56	12
Proline vs. Glutamate	1.377	1.442	-0.06476	0.04247	3	3	2.156	12
Proline vs. Aspartate	1.377	1.441	-0.06391	0.04247	3	3	2.128	12
Proline vs. Serine	1.377	1.659	-0.2813	0.04247	3	3	9.367	12
Glutamate vs. Aspartate	1.442	1.441	0.000852	0.04247	3	3	0.02837	12
Glutamate vs. Serine	1.442	1.659	-0.2165	0.04247	3	3	7.211	12
Aspartate vs. Serine	1.441	1.659	-0.2174	0.04247	3	3	7.239	12

## Sheet: Fig, 7B
	KPC7940B			PA-TU-8902			MIA Paca-2			HEK-293FT
DMEM	11.548	5.46359	5.82028	1.99386	1.62916	1.93453	2.31504	2.67578	3.46781	2.42122	2.63859	2.83634
+ Asn	1.04367	1.68423	1.87369	1.28564	1.25182	1.32674	1.59608	1.542	1.5021	1.17211	1.41546	1.26416
Table Analyzed	KPC7940B		Table Analyzed	293		Table Analyzed	miapaca	Table Analyzed	patu
Column B	Data Set-B		Column B	Data Set-B		Column B	Data Set-B	Column B	Data Set-B
vs.	vs.		vs.	vs.		vs.	vs.	vs.	vs.
Column A	Data Set-A		Column A	Data Set-A		Column A	Data Set-A	Column A	Data Set-A
Unpaired t test			Unpaired t test			Unpaired t test		Unpaired t test
P value	0.0377		P value	0.0006		P value	0.0204	P value	0.008
P value summary	*		P value summary	***		P value summary	*	P value summary	**
Significantly different (P < 0.05)?	Yes		Significantly different (P < 0.05)?	Yes		Significantly different (P < 0.05)?	Yes	Significantly different (P < 0.05)?	Yes
One- or two-tailed P value?	Two-tailed		One- or two-tailed P value?	Two-tailed		One- or two-tailed P value?	Two-tailed	One- or two-tailed P value?	Two-tailed
t, df	t=3.058, df=4		t, df	t=9.678, df=4		t, df	t=3.727, df=4	t, df	t=4.906, df=4
How big is the difference?			How big is the difference?			How big is the difference?		How big is the difference?
Mean of column A	7.611		Mean of column A	2.632		Mean of column A	2.82	Mean of column A	1.853
Mean of column B	1.534		Mean of column B	1.284		Mean of column B	1.547	Mean of column B	1.288
Difference between means (B - A) ± SEM	-6.077 ± 1.987		Difference between means (B - A) ± SEM	-1.348 ± 0.1393		Difference between means (B - A) ± SEM	-1.273 ± 0.3415	Difference between means (B - A) ± SEM	-0.5644 ± 0.1150
95% confidence interval	-11.59 to -0.5591		95% confidence interval	-1.735 to -0.9614		95% confidence interval	-2.221 to -0.3246	95% confidence interval	-0.8839 to -0.2450
R squared (eta squared)	0.7004		R squared (eta squared)	0.959		R squared (eta squared)	0.7764	R squared (eta squared)	0.8575
F test to compare variances			F test to compare variances			F test to compare variances		F test to compare variances
F, DFn, Dfd	61.62, 2, 2		F, DFn, Dfd	2.856, 2, 2		F, DFn, Dfd	156.3, 2, 2	F, DFn, Dfd	27.20, 2, 2
P value	0.0319		P value	0.5187		P value	0.0127	P value	0.0709
P value summary	*		P value summary	ns		P value summary	*	P value summary	ns
Significantly different (P < 0.05)?	Yes		Significantly different (P < 0.05)?	No		Significantly different (P < 0.05)?	Yes	Significantly different (P < 0.05)?	No
Data analyzed			Data analyzed			Data analyzed		Data analyzed
Sample size, column A	3		Sample size, column A	3		Sample size, column A	3	Sample size, column A	3
Sample size, column B	3		Sample size, column B	3		Sample size, column B	3	Sample size, column B	3

## Sheet: Fig, 7C
	UM2			UM18			UM53			UM19
DMEM	5.58377	4.60039	5.20651	1.79552	1.56072	1.94125	3.53933	4.65506	3.64382	2.26812	2.33541	2.27898
+ Asn	1.99463	1.73451	1.81816	0.923867	0.949724	0.899669	1.68681	1.67744	1.71429	1.34953	1.16951	1.17621
Table Analyzed	UM2		Table Analyzed	UM18		Table Analyzed	UM19		Table Analyzed	UM53
Column B	Data Set-B		Column B	Data Set-B		Column B	Data Set-B		Column B	Data Set-B
vs.	vs.		vs.	vs.		vs.	vs.		vs.	vs.
Column A	Data Set-A		Column A	Data Set-A		Column A	Data Set-A		Column A	Data Set-A
Unpaired t test			Unpaired t test			Unpaired t test			Unpaired t test
P value	0.0377		P value	0.0017		P value	<0.0001		P value	0.0032
P value summary	*		P value summary	**		P value summary	****		P value summary	**
Significantly different (P < 0.05)?	Yes		Significantly different (P < 0.05)?	Yes		Significantly different (P < 0.05)?	Yes		Significantly different (P < 0.05)?	Yes
One- or two-tailed P value?	Two-tailed		One- or two-tailed P value?	Two-tailed		One- or two-tailed P value?	Two-tailed		One- or two-tailed P value?	Two-tailed
t, df	t=3.058, df=4		t, df	t=7.527, df=4		t, df	t=17.00, df=4		t, df	t=6.330, df=4
How big is the difference?			How big is the difference?			How big is the difference?			How big is the difference?
Mean of column A	7.611		Mean of column A	1.766		Mean of column A	2.294		Mean of column A	3.946
Mean of column B	1.534		Mean of column B	0.9244		Mean of column B	1.232		Mean of column B	1.693
Difference between means (B - A) ± SEM	-6.077 ± 1.987		Difference between means (B - A) ± SEM	-0.8414 ± 0.1118		Difference between means (B - A) ± SEM	-1.062 ± 0.06250		Difference between means (B - A) ± SEM	-2.253 ± 0.3559
95% confidence interval	-11.59 to -0.5591		95% confidence interval	-1.152 to -0.5310		95% confidence interval	-1.236 to -0.8889		95% confidence interval	-3.241 to -1.265
R squared (eta squared)	0.7004		R squared (eta squared)	0.9341		R squared (eta squared)	0.9863		R squared (eta squared)	0.9092
F test to compare variances			F test to compare variances			F test to compare variances			F test to compare variances
F, DFn, Dfd	61.62, 2, 2		F, DFn, Dfd	58.83, 2, 2		F, DFn, Dfd	7.981, 2, 2		F, DFn, Dfd	1036, 2, 2
P value	0.0319		P value	0.0334		P value	0.2227		P value	0.0019
P value summary	*		P value summary	*		P value summary	ns		P value summary	**
Significantly different (P < 0.05)?	Yes		Significantly different (P < 0.05)?	Yes		Significantly different (P < 0.05)?	No		Significantly different (P < 0.05)?	Yes
Data analyzed			Data analyzed			Data analyzed			Data analyzed
Sample size, column A	3		Sample size, column A	3		Sample size, column A	3		Sample size, column A	3
Sample size, column B	3		Sample size, column B	3		Sample size, column B	3		Sample size, column B	3

## Sheet: Fig, 7D
Fig. 7D
Clone N
Growth Curve
Days	Control										Asparaginase										Phenformin										Phenformin + Asparaginase
0	0	0	0	0	0	0	0	0	0	0	0	0	0	0	0	0	0	0	0	0	0	0	0	0	0	0	0	0	0	0	0	0	0	0	0	0	0	0	0	0
9	116.964	61.74	94.1015	86.25	105.966	147.942	145.762	56.074	98.696	181.3	80.64	123.032	162.662	136.8	70.56	81.648	63.7875	67.3745	87.318	178.746	75.504	108.9	145.2	112.36	101.439	68.9265	81.25	106.171	131.712	154.213	107.942	118.354	197.582	63.888	142.884	106.742	147.6	171.396	89.7345	118.588
12	130.977	152.762	178.596	249.139	126.15	176.62	202.005	180.668	237.16	175.712	154.87	207.831	163.84	167.936	143.259	136.242	138.75	166.093	236.6	236.155	100.224	104.284	117.975	216.763	187.272	128.75	118.8	114.873	141.537	190.278	86.25	78.416	109.76	124.2	58.5585	109.651	107.648	147.6	101.338	109.33
15	150.381	208.376	161.518	388.08	181.476	269.5	319.41	254.32	249.952	644.962	121	171.396	325.069	228.6	186.817	332.838	228.6	132.023	332.706	257.725	194.4	110.466	103.933	207.36	139.552	173.225	122.4	115.34	220.5	178.292	115.351	87.88	133.956	83.106	109.512	71.5275	215.622	154.638	119.422	130.537
20	303.116	645.918	210.6	532.512	578.656	487.688	538.265	361	575.159	899.3	447.174	421.2	483.336	710.572	637.065	1036.34	632.164	678.947	350.349	818.384	132.055	150.381	240.125	107.648	93.636	334.611	99.072	261.256	136.125	172.31	161.604	92.4385	97.92	68.413	98.696	114.048	231.811	118.354	168.2	201.64
Day 20 Analysis
Control	Asparaginase	Phenformin	Phenformin + Asparaginase
303.116	447.174	132.055	161.604
645.918	421.2	150.381	92.4385
210.6	483.336	240.125	97.92
532.512	710.572	107.648	68.413
578.656	637.065	93.636	98.696
487.688	1036.34	334.611	114.048
538.265	632.164	99.072	231.811
361	678.947	261.256	118.354
575.159	350.349	136.125	168.2
899.3	818.384	172.31	201.64
Table Analyzed	Clone N
Data sets analyzed	A-D
ANOVA summary
F	26.48
P value	<0.0001
P value summary	****
Significant diff. among means (P < 0.05)?	Yes
R squared	0.6881
Brown-Forsythe test
F (DFn, DFd)	3.169 (3, 36)
P value	0.0359
P value summary	*
Are SDs significantly different (P < 0.05)?	Yes
Bartlett's test
Bartlett's statistic (corrected)	18.53
P value	0.0003
P value summary	***
Are SDs significantly different (P < 0.05)?	Yes
ANOVA table	SS	DF	MS	F (DFn, DFd)	P value
Treatment (between columns)	1774422	3	591474	F (3, 36) = 26.48	P<0.0001
Residual (within columns)	804166	36	22338
Total	2578588	39
Data summary
Number of treatments (columns)	4
Number of values (total)	40
Number of families	1
Number of comparisons per family	6
Alpha	0.05
Tukey's multiple comparisons test	Mean Diff.	95.00% CI of diff.	Below threshold?	Summary	Adjusted P Value
Control vs. Asparaginase	-108.3	-288.3 to 71.68	No	ns	0.3801	A-B
Control vs. Phenformin	340.5	160.5 to 520.5	Yes	****	<0.0001	A-C
Control vs. Phenformin + Asparaginase	377.9	197.9 to 557.9	Yes	****	<0.0001	A-D
Asparaginase vs. Phenformin	448.8	268.8 to 628.8	Yes	****	<0.0001	B-C
Asparaginase vs. Phenformin + Asparaginase	486.2	306.2 to 666.3	Yes	****	<0.0001	B-D
Phenformin vs. Phenformin + Asparaginase	37.41	-142.6 to 217.4	No	ns	0.9433	C-D
Test details	Mean 1	Mean 2	Mean Diff.	SE of diff.	n1	n2	q	DF
Control vs. Asparaginase	513.2	621.6	-108.3	66.84	10	10	2.292	36
Control vs. Phenformin	513.2	172.7	340.5	66.84	10	10	7.204	36
Control vs. Phenformin + Asparaginase	513.2	135.3	377.9	66.84	10	10	7.996	36
Asparaginase vs. Phenformin	621.6	172.7	448.8	66.84	10	10	9.496	36
Asparaginase vs. Phenformin + Asparaginase	621.6	135.3	486.2	66.84	10	10	10.29	36
Phenformin vs. Phenformin + Asparaginase	172.7	135.3	37.41	66.84	10	10	0.7915	36

## Sheet: Fig, 7E
Fig. 7E
Clone V
Growth Curve
Days	Control										Asparaginase										Phenformin										Phenformin + Asparaginase
0	0	0	0	0	0	0	0	0	0	0	0	0	0	0	0	0	0	0	0	0	0	0	0	0	0	0	0	0	0	0	0	0	0	0	0	0	0	0	0	0
9	205.35	127.008	159.936	123.75	166.635	114.95	104.362	149.988	172.032	124.2	202.005	176.418	115.169	153.062	278.438	144.581	145.119	146.713	268.8	166.887	87.808	154.422	232.75	102.74	242.55	96.8	156.325	249.64	203.35	139.425	98.3125	74.088	92.5	145.8	144.462	108.9	87.725	135	231.231	209.952
12	320.103	352.776	491.3	265.88	306.128	450.356	394.279	509.652	406.78	355.104	285.404	553.756	246.895	348.8	539.136	349.05	264.556	332.186	683.55	320.95	328.509	119.382	282.807	304	265.88	309.304	347.612	383.616	202.752	323.438	101.25	73.1235	108.16	115.169	106.641	154.495	240.448	140.306	149.988	174.636
15	848.318	906.599	917.678	733.163	956.448	751.581	489.762	962.361	1045.53	643.025	496.008	812.879	389.992	327.697	1034.88	1087.01	880.128	867.389	436.088	891.891	498.888	414.304	451.2	200.435	245.072	592.45	909.792	617.463	436.364	506.93	158.812	149.558	215.04	85.05	133.1	202.752	167.323	184.19	133.1	165.584
Day 15 Analysis
Control	Asparaginase	Phenformin	Phenformin + Asparaginase
848.318	496.008	498.888	158.812
906.599	812.879	414.304	149.558
917.678	389.992	451.2	215.04
733.163	327.697	200.435	85.05
956.448	1034.88	245.072	133.1
751.581	1087.01	592.45	202.752
489.762	880.128	909.792	167.323
962.361	867.389	617.463	184.19
1045.53	436.088	436.364	133.1
643.025	891.891	506.93	165.584
Table Analyzed	Clone V
Data sets analyzed	A-D
ANOVA summary
F	23.42
P value	<0.0001
P value summary	****
Significant diff. among means (P < 0.05)?	Yes
R squared	0.6612
Brown-Forsythe test
F (DFn, DFd)	4.044 (3, 36)
P value	0.0141
P value summary	*
Are SDs significantly different (P < 0.05)?	Yes
Bartlett's test
Bartlett's statistic (corrected)	23.35
P value	<0.0001
P value summary	****
Are SDs significantly different (P < 0.05)?	Yes
ANOVA table	SS	DF	MS	F (DFn, DFd)	P value
Treatment (between columns)	2620448	3	873483	F (3, 36) = 23.42	P<0.0001
Residual (within columns)	1342712	36	37298
Total	3963160	39
Data summary
Number of treatments (columns)	4
Number of values (total)	40
Number of families	1
Number of comparisons per family	6
Alpha	0.05
Tukey's multiple comparisons test	Mean Diff.	95.00% CI of diff.	Below threshold?	Summary	Adjusted P Value
Control vs. Asparaginase	103.1	-129.6 to 335.7	No	ns	0.635	A-B
Control vs. Phenformin	338.2	105.5 to 570.8	Yes	**	0.0021	A-C
Control vs. Phenformin + Asparaginase	666	433.4 to 898.6	Yes	****	<0.0001	A-D
Asparaginase vs. Phenformin	235.1	2.496 to 467.7	Yes	*	0.0468	B-C
Asparaginase vs. Phenformin + Asparaginase	562.9	330.3 to 795.6	Yes	****	<0.0001	B-D
Phenformin vs. Phenformin + Asparaginase	327.8	95.23 to 560.4	Yes	**	0.0029	C-D
Test details	Mean 1	Mean 2	Mean Diff.	SE of diff.	n1	n2	q	DF
Control vs. Asparaginase	825.4	722.4	103.1	86.37	10	10	1.687	36
Control vs. Phenformin	825.4	487.3	338.2	86.37	10	10	5.537	36
Control vs. Phenformin + Asparaginase	825.4	159.5	666	86.37	10	10	10.91	36
Asparaginase vs. Phenformin	722.4	487.3	235.1	86.37	10	10	3.85	36
Asparaginase vs. Phenformin + Asparaginase	722.4	159.5	562.9	86.37	10	10	9.218	36
Phenformin vs. Phenformin + Asparaginase	487.3	159.5	327.8	86.37	10	10	5.368	36

## Sheet: Fig, 7F
Fig. 7E
Clone N+V
Growth Curve
Days	Control										Asparaginase										Phenformin										Phenformin + Asparaginase
0	0	0	0	0	0	0	0	0	0	0	0	0	0	0	0	0	0	0	0	0	0	0	0	0	0	0	0	0	0	0	0	0	0	0	0	0	0	0	0	0
9	152.46	142.2	193.027	163.724	139.537	164.775	209.202	178.176	196	196.465	95.2875	77.234	162.729	112.694	74.06	161.604	160.003	134.946	176.157	167.648	73.9125	106.742	147.994	154.638	112.36	151.2	221.804	121.104	189.486	165.292	140.899	137.216	112.266	133.209	128.993	254.634	245.134	181.476	104.742	241.875
12	453.024	278.438	201.6	374.666	172.651	313.6	256.608	323.084	165.888	444.8	180.469	137.984	465.493	227.85	216	352	518.4	212.4	321.726	286.688	158.4	202.8	190.278	156.8	308.93	222.206	259.2	173.4	198.575	279.276	167.445	77.064	109.651	160.826	122.247	298.125	200.376	222.95	157.464	235.673
15	813.186	351.014	484.075	375.45	575	482.233	385.784	766.237	660.654	410.625	136.25	367.598	430.312	321.368	291.312	525.116	376.119	419.062	352.485	602.774	293.486	355.224	447.174	265.923	423.923	298.248	430.562	348.75	202.343	288.768	79.2	87.814	222.206	208.376	91.035	170.569	242.55	336.2	176.418	172.31
Day 15 Analysis
Control	Asparaginase	Phenformin	Phenformin + Asparaginase
813.186	136.25	293.486	79.2
351.014	367.598	355.224	87.814
484.075	430.312	447.174	222.206
375.45	321.368	265.923	208.376
575	291.312	423.923	91.035
482.233	525.116	298.248	170.569
385.784	376.119	430.562	242.55
766.237	419.062	348.75	336.2
660.654	352.485	202.343	176.418
410.625	602.774	288.768	172.31
Table Analyzed	Clone N+V
Data sets analyzed	A-D
ANOVA summary
F	14.76
P value	<0.0001
P value summary	****
Significant diff. among means (P < 0.05)?	Yes
R squared	0.5515
Brown-Forsythe test
F (DFn, DFd)	1.713 (3, 36)
P value	0.1816
P value summary	ns
Are SDs significantly different (P < 0.05)?	No
Bartlett's test
Bartlett's statistic (corrected)	6.794
P value	0.0788
P value summary	ns
Are SDs significantly different (P < 0.05)?	No
ANOVA table	SS	DF	MS	F (DFn, DFd)	P value
Treatment (between columns)	629804	3	209935	F (3, 36) = 14.76	P<0.0001
Residual (within columns)	512209	36	14228
Total	1142013	39
Data summary
Number of treatments (columns)	4
Number of values (total)	40
Number of families	1
Number of comparisons per family	6
Alpha	0.05
Tukey's multiple comparisons test	Mean Diff.	95.00% CI of diff.	Below threshold?	Summary	Adjusted P Value
Control vs. Asparaginase	148.2	4.518 to 291.9	Yes	*	0.0411	A-B
Control vs. Phenformin	195	51.32 to 338.7	Yes	**	0.0043	A-C
Control vs. Phenformin + Asparaginase	351.8	208.1 to 495.4	Yes	****	<0.0001	A-D
Asparaginase vs. Phenformin	46.8	-96.87 to 190.5	No	ns	0.8165	B-C
Asparaginase vs. Phenformin + Asparaginase	203.6	59.90 to 347.2	Yes	**	0.0028	B-D
Phenformin vs. Phenformin + Asparaginase	156.8	13.10 to 300.4	Yes	*	0.028	C-D
Test details	Mean 1	Mean 2	Mean Diff.	SE of diff.	n1	n2	q	DF
Control vs. Asparaginase	530.4	382.2	148.2	53.34	10	10	3.929	36
Control vs. Phenformin	530.4	335.4	195	53.34	10	10	5.169	36
Control vs. Phenformin + Asparaginase	530.4	178.7	351.8	53.34	10	10	9.325	36
Asparaginase vs. Phenformin	382.2	335.4	46.8	53.34	10	10	1.241	36
Asparaginase vs. Phenformin + Asparaginase	382.2	178.7	203.6	53.34	10	10	5.397	36
Phenformin vs. Phenformin + Asparaginase	335.4	178.7	156.8	53.34	10	10	4.156	36

## Sheet: Fig, 7H
	Vehicle	Oligomycin
	2.3	11.1
	13.1	36.5
	28.8	18.1
Table Analyzed	RFP+ Cells
Column B	Oligomycin
vs.	vs.
Column A	Vehicle
Paired t test
P value	0.5435
P value summary	ns
Significantly different (P < 0.05)?	No
One- or two-tailed P value?	Two-tailed
t, df	t=0.7255, df=2
Number of pairs	3
How big is the difference?
Mean of differences (B - A)	7.167
SD of differences	17.11
SEM of differences	9.878
95% confidence interval	-35.33 to 49.67
R squared (partial eta squared)	0.2084
How effective was the pairing?
Correlation coefficient (r)	0.163
P value (one tailed)	0.4479
P value summary	ns
Was the pairing significantly effective?	No

## Sheet: Fig, 7I
Fig. 7I
KPC-7940B
Growth Curve
Days	Control										Asparaginase										Phenformin										Phenformin + Asparaginase
0	0	0	0	0	0	0	0	0	0	0	0	0	0	0	0	0	0	0	0	0	0	0	0	0	0	0	0	0	0	0	0	0	0	0	0	0	0	0	0	0
9	202.554	166.698	245.76	198.45	142.721	126	245	106.25	47.952	180.224	107.388	272.214	121.838	97.92	111.25	153.6	126.15	66.825	107.942	133.2	101.25	57.038	116.614	75.6315		180.774	163.84	88.938	130.537	198.45	50.54	220.5	112.266	103.933	97.5375	85.248	212.704	156.325	81.466	135
12	174.05	261.562	257.094	198.45		276.538	347.894	302.46	211.25	328.05	328.05	309.375	258.118	259.2	368	296.45	257.091	259.474	204.161	500	69.696	140.45	204.8	198.45		323.456	234.488	289.858	211.25	365.117	71.5275	140.45	0	109.551	132.878	110.864	134.833	167.445	59.168	161.172
15	764.478	734.706	1047.42	1375.2		700.771	774.279	613.878	343.746	785.066	370.44	438.4		590.646	514.865	922.716	469.625		571.256	419.2	241.758	367.701	640.452	309.082			677.082	415.03	441	925.753	55.594	150.281	188.356	81.634	63.0375	190.464	146.98	56.3945	156.645	137.677
Day 15 Analysis
Control	Asparaginase	Phenformin	Phenformin + Asparaginase
764.478	370.44	241.758	55.594
734.706	438.4	367.701	150.281
1047.42	590.646	640.452	188.356
1375.2	514.865	309.082	81.634
700.771	922.716	677.082	63.0375
774.279	469.625	415.03	190.464
613.878	571.256	441	146.98
343.746	419.2	925.753	56.3945
785.066			156.645
			137.677
Table Analyzed	KPC 7940
Data sets analyzed	A-D
ANOVA summary
F	18.11
P value	<0.0001
P value summary	****
Significant diff. among means (P < 0.05)?	Yes
R squared	0.6367
Brown-Forsythe test
F (DFn, DFd)	1.586 (3, 31)
P value	0.2127
P value summary	ns
Are SDs significantly different (P < 0.05)?	No
Bartlett's test
Bartlett's statistic (corrected)	17.54
P value	0.0005
P value summary	***
Are SDs significantly different (P < 0.05)?	Yes
ANOVA table	SS	DF	MS	F (DFn, DFd)	P value
Treatment (between columns)	2189581	3	729860	F (3, 31) = 18.11	P<0.0001
Residual (within columns)	1249359	31	40302
Total	3438941	34
Data summary
Number of treatments (columns)	4
Number of values (total)	35
Number of families	1
Number of comparisons per family	6
Alpha	0.05
Tukey's multiple comparisons test	Mean Diff.	95.00% CI of diff.	Below threshold?	Summary	Adjusted P Value
Control vs. Asparaginase	256.1	-8.614 to 520.9	No	ns	0.0608	A-B
Control vs. Phenformin	291.1	26.30 to 555.8	Yes	*	0.0268	A-C
Control vs. Phenformin + Asparaginase	670.6	420.2 to 920.9	Yes	****	<0.0001	A-D
Asparaginase vs. Phenformin	34.91	-237.5 to 307.3	No	ns	0.9853	B-C
Asparaginase vs. Phenformin + Asparaginase	414.4	156.0 to 672.9	Yes	***	0.0007	B-D
Phenformin vs. Phenformin + Asparaginase	379.5	121.1 to 638.0	Yes	**	0.002	C-D
Test details	Mean 1	Mean 2	Mean Diff.	SE of diff.	n1	n2	q	DF
Control vs. Asparaginase	793.3	537.1	256.1	97.55	9	8	3.713	31
Control vs. Phenformin	793.3	502.2	291.1	97.55	9	8	4.22	31
Control vs. Phenformin + Asparaginase	793.3	122.7	670.6	92.24	9	10	10.28	31
Asparaginase vs. Phenformin	537.1	502.2	34.91	100.4	8	8	0.4919	31
Asparaginase vs. Phenformin + Asparaginase	537.1	122.7	414.4	95.23	8	10	6.155	31
Phenformin vs. Phenformin + Asparaginase	502.2	122.7	379.5	95.23	8	10	5.636	31

## Sheet: Fig, 7J
Control	Asparaginase	Phenformin	Phenformin + Asparaginase
0.631329	1.04503	0.799397	0.485887
1.03965	1.22172	1.08382	0.634562
1.21957	0.770308	1.20448	0.678733
1.2939	0.51713	0.673346	0.442793
0.815557	0.758457	0.678733	0.587158
0.725059	0.819866	0.622711	0.484809
1.12907	0.549451	0.990088	0.591467
Table Analyzed	KPC7940B
Data sets analyzed	A-D
ANOVA summary
F	4.676
P value	0.0104
P value summary	*
Significant diff. among means (P < 0.05)?	Yes
R squared	0.3689
Brown-Forsythe test
F (DFn, DFd)	1.644 (3, 24)
P value	0.2057
P value summary	ns
Are SDs significantly different (P < 0.05)?	No
Bartlett's test
Bartlett's statistic (corrected)	6.135
P value	0.1052
P value summary	ns
Are SDs significantly different (P < 0.05)?	No
ANOVA table	SS	DF	MS	F (DFn, DFd)	P value
Treatment (between columns)	0.6648	3	0.2216	F (3, 24) = 4.676	P=0.0104
Residual (within columns)	1.137	24	0.04739
Total	1.802	27
Data summary
Number of treatments (columns)	4
Number of values (total)	28
Number of families	1
Number of comparisons per family	6
Alpha	0.05
Tukey's multiple comparisons test	Mean Diff.	95.00% CI of diff.	Below threshold?	Summary	Adjusted P Value
Control vs. Asparaginase	0.1675	-0.1536 to 0.4885	No	ns	0.4884	A-B
Control vs. Phenformin	0.1145	-0.2065 to 0.4355	No	ns	0.7598	A-C
Control vs. Phenformin + Asparaginase	0.4212	0.1002 to 0.7423	Yes	**	0.007	A-D
Asparaginase vs. Phenformin	-0.05294	-0.3740 to 0.2681	No	ns	0.968	B-C
Asparaginase vs. Phenformin + Asparaginase	0.2538	-0.06722 to 0.5748	No	ns	0.1573	B-D
Phenformin vs. Phenformin + Asparaginase	0.3067	-0.01427 to 0.6278	No	ns	0.0647	C-D
Test details	Mean 1	Mean 2	Mean Diff.	SE of diff.	n1	n2	q	DF
Control vs. Asparaginase	0.9792	0.8117	0.1675	0.1164	7	7	2.035	24
Control vs. Phenformin	0.9792	0.8647	0.1145	0.1164	7	7	1.392	24
Control vs. Phenformin + Asparaginase	0.9792	0.5579	0.4212	0.1164	7	7	5.119	24
Asparaginase vs. Phenformin	0.8117	0.8647	-0.05294	0.1164	7	7	0.6434	24
Asparaginase vs. Phenformin + Asparaginase	0.8117	0.5579	0.2538	0.1164	7	7	3.084	24
Phenformin vs. Phenformin + Asparaginase	0.8647	0.5579	0.3067	0.1164	7	7	3.728	24

## Sheet: Fig, 7K
Control	Asparaginase	Phenformin	Phenformin + Asparaginase
1.67466	0.47562	0.615508	0.155875
0.411671	1.77458	0.88729	0.08793
0.723421	0.719199	0.563549	0.131894
0.443645	1.01489	1.11111	0.031974
1.7466	0.882444	0.822382	0.159872
0.529774	0.512834	0.799281	0.403677
1.30133	0.891684	0.708419	0.418891
1.16889			0.602156
			0.662218
Table Analyzed	MT3
Data sets analyzed	A-D
ANOVA summary
F	5.829
P value	0.0033
P value summary	**
Significant diff. among means (P < 0.05)?	Yes
R squared	0.3931
Brown-Forsythe test
F (DFn, DFd)	3.718 (3, 27)
P value	0.0233
P value summary	*
Are SDs significantly different (P < 0.05)?	Yes
Bartlett's test
Bartlett's statistic (corrected)	9.041
P value	0.0287
P value summary	*
Are SDs significantly different (P < 0.05)?	Yes
ANOVA table	SS	DF	MS	F (DFn, DFd)	P value
Treatment (between columns)	2.501	3	0.8335	F (3, 27) = 5.829	P=0.0033
Residual (within columns)	3.861	27	0.143
Total	6.362	30
Data summary
Number of treatments (columns)	4
Number of values (total)	31
Number of families	1
Number of comparisons per family	6
Alpha	0.05
Tukey's multiple comparisons test	Mean Diff.	95.00% CI of diff.	Below threshold?	Summary	Adjusted P Value
Control vs. Asparaginase	0.1041	-0.4315 to 0.6397	No	ns	0.9505	A-B
Control vs. Phenformin	0.2132	-0.3224 to 0.7488	No	ns	0.6989	A-C
Control vs. Phenformin + Asparaginase	0.7051	0.2022 to 1.208	Yes	**	0.0036	A-D
Asparaginase vs. Phenformin	0.1091	-0.4440 to 0.6622	No	ns	0.9485	B-C
Asparaginase vs. Phenformin + Asparaginase	0.6009	0.07945 to 1.122	Yes	*	0.0193	B-D
Phenformin vs. Phenformin + Asparaginase	0.4918	-0.02965 to 1.013	No	ns	0.0698	C-D
Test details	Mean 1	Mean 2	Mean Diff.	SE of diff.	n1	n2	q	DF
Control vs. Asparaginase	1	0.8959	0.1041	0.1957	8	7	0.7523	27
Control vs. Phenformin	1	0.7868	0.2132	0.1957	8	7	1.541	27
Control vs. Phenformin + Asparaginase	1	0.2949	0.7051	0.1837	8	9	5.427	27
Asparaginase vs. Phenformin	0.8959	0.7868	0.1091	0.2021	7	7	0.7633	27
Asparaginase vs. Phenformin + Asparaginase	0.8959	0.2949	0.6009	0.1906	7	9	4.46	27
Phenformin vs. Phenformin + Asparaginase	0.7868	0.2949	0.4918	0.1906	7	9	3.65	27
