# Supplementary material for: Differential integrated stress response and asparagine production drive symbiosis and therapy resistance of pancreatic adenocarcinoma cells
Source: Nat Cancer. 2022 Nov 21;3(11):1386–403. doi: 10.1038/s43018-022-00463-1 (PMC9701142; doi:10.1038/s43018-022-00463-1)
Supplement: Source Data Extended Data Fig. 1 — Unprocessed western blots. [file 43018_2022_463_MOESM13_ESM.xlsx]

## Sheet: Ex. Data Fig 1C
Glucose-6-P			Fructose-6-P			F-1,6-BP			G3P			DHAP
Group 1	Group 2		Group 1	Group 2		Group 1	Group 2		Group 1	Group 2		Group 1	Group 2
0.798217	0.534463		1.26063	0.199115		1.5567	0.614827		1.59114	0.371221		1.61685	0.363559
0.915388	0.641569		1.2416	0.201225		2.1237	0.732995		1.76763	0.332387		1.79499	0.338093
1.22953	0.603197		1.17815	0.261326		2.10114	0.723512		1.75677	0.340016		1.76153	0.331214
3.0581	0.426042		2.37232	0.243921		3.46639	0.28432		2.98697	0.238571		2.98599	0.243695
1.39654	0.502385		2.68453	0.204093		2.47265	0.277515		2.48042	0.238786		2.51736	0.241967
1.7296	0.755972		2.53614	0.204027		1.97025	0.273398		2.2292	0.236306		2.2237	0.244714
3.31131	0.807418		1.85081	0.508521		2.29785	0.437281		1.65793	0.349543		1.62171	0.342856
3.16151	0.922218		1.96722	0.51035		1.56368	0.475083		1.41417	0.333619		1.40557	0.329408
3.96239	1.04115		1.57568	0.592362		2.13335	0.705397		1.49948	0.411225		1.48791	0.402088
	0.724023			0.630532			0.728259			0.58293			0.579954
	1.07569			0.821854			0.961377			0.585834			0.594426
	0.958854			0.715148			0.677949			0.521092			0.493193
Table Analyzed	Glucose-6-P		Table Analyzed	Fructose 6-P		Table Analyzed	F-1,6-BP		Table Analyzed	G3P		Table Analyzed	DHAP
Column B	Group 2		Column B	Group 2		Column B	Group 2		Column B	Group 2		Column B	Group 2
vs.	vs.		vs.	vs.		vs.	vs.		vs.	vs.		vs.	vs.
Column A	Group 1		Column A	Group 1		Column A	Group 1		Column A	Group 1		Column A	Group 1
Mann Whitney test			Mann Whitney test			Mann Whitney test			Mann Whitney test			Mann Whitney test
P value	0.0007		P value	<0.0001		P value	<0.0001		P value	<0.0001		P value	<0.0001
Exact or approximate P value?	Exact		Exact or approximate P value?	Exact		Exact or approximate P value?	Exact		Exact or approximate P value?	Exact		Exact or approximate P value?	Exact
P value summary	***		P value summary	****		P value summary	****		P value summary	****		P value summary	****
Significantly different (P < 0.05)?	Yes		Significantly different (P < 0.05)?	Yes		Significantly different (P < 0.05)?	Yes		Significantly different (P < 0.05)?	Yes		Significantly different (P < 0.05)?	Yes
One- or two-tailed P value?	Two-tailed		One- or two-tailed P value?	Two-tailed		One- or two-tailed P value?	Two-tailed		One- or two-tailed P value?	Two-tailed		One- or two-tailed P value?	Two-tailed
Sum of ranks in column A,B	144 , 87		Sum of ranks in column A,B	153 , 78		Sum of ranks in column A,B	153 , 78		Sum of ranks in column A,B	153 , 78		Sum of ranks in column A,B	153 , 78
Mann-Whitney U	9		Mann-Whitney U	0		Mann-Whitney U	0		Mann-Whitney U	0		Mann-Whitney U	0
Difference between medians			Difference between medians			Difference between medians			Difference between medians			Difference between medians
Median of column A	1.730, n=9		Median of column A	1.851, n=9		Median of column A	2.124, n=9		Median of column A	1.757, n=9		Median of column A	1.762, n=9
Median of column B	0.7400, n=12		Median of column B	0.3849, n=12		Median of column B	0.6464, n=12		Median of column B	0.3448, n=12		Median of column B	0.3405, n=12
Difference: Actual	-0.9896		Difference: Actual	-1.466		Difference: Actual	-1.477		Difference: Actual	-1.412		Difference: Actual	-1.421
Difference: Hodges-Lehmann	-0.9896		Difference: Hodges-Lehmann	-1.372		Difference: Hodges-Lehmann	-1.515		Difference: Hodges-Lehmann	-1.391		Difference: Hodges-Lehmann	-1.379

## Sheet: Ex. Data Fig 1D
Lactate
Group 1	Group 2
4494.26	338.396
2755.54	612.02
3788.49	585.331
2520.71	848.512
2743.85	842.535
3788.49	809.609
2267.18	1132.28
2181.64	1110.07
1914.66	1080.04
	963.324
	923.761
	950.845
Table Analyzed	Lactate
Column B	Group 2
vs.	vs.
Column A	Group 1
Mann Whitney test
P value	<0.0001
Exact or approximate P value?	Exact
P value summary	****
Significantly different (P < 0.05)?	Yes
One- or two-tailed P value?	Two-tailed
Sum of ranks in column A,B	153 , 78
Mann-Whitney U	0
Difference between medians
Median of column A	2744, n=9
Median of column B	886.1, n=12
Difference: Actual	-1858
Difference: Hodges-Lehmann	-1826

## Sheet: Ex. Data Fig 1E
Glutamine			Glutamate
Group 1	Group 2		Group 1	Group 2
0.37628	38.265		0.417574	1.32318
0.354245	37.4407		0.399813	1.73114
0.166041	30.6871		0.362173	1.50243
0.481797	36.476		0.67512	1.59683
0.157305	39.6362		0.629538	1.65054
0.217461	40.2526		0.723529	1.86015
0.196891	10.4496		0.223144	1.47241
0.075372	12.5318		0.272046	1.90163
0.0894936	12.302		0.250518	1.7434
	1.5182			1.27647
	1.83591			1.31818
	2.21271			1.28643
Table Analyzed	Glutamine		Table Analyzed	Glutamate
Column B	Group 2		Column B	Group 2
vs.	vs.		vs.	vs.
Column A	Group 1		Column A	Group 1
Mann Whitney test			Mann Whitney test
P value	<0.0001		P value	<0.0001
Exact or approximate P value?	Exact		Exact or approximate P value?	Exact
P value summary	****		P value summary	****
Significantly different (P < 0.05)?	Yes		Significantly different (P < 0.05)?	Yes
One- or two-tailed P value?	Two-tailed		One- or two-tailed P value?	Two-tailed
Sum of ranks in column A,B	45 , 186		Sum of ranks in column A,B	45 , 186
Mann-Whitney U	0		Mann-Whitney U	0
Difference between medians			Difference between medians
Median of column A	0.1969, n=9		Median of column A	0.3998, n=9
Median of column B	21.61, n=12		Median of column B	1.550, n=12
Difference: Actual	21.41		Difference: Actual	1.15
Difference: Hodges-Lehmann	21.33		Difference: Hodges-Lehmann	1.098

## Sheet: Ex. Data Fig 1F
[AOA] (uM)	Clone E			Clone H			Clone V			Clone K			Clone M			Clone N			Clone T
6	1.08763	0.93754	0.974829	0.963283	0.970246	1.06647	0.984204	0.956487	1.05931	1.04887	0.932004	1.01913	1.02955	0.983082	0.987372	0.935262	0.997948	1.06679	1.04626	1.05311	0.90063
12.5	1.06765	0.925755	0.96024	0.96859	1.01372	1.00816	1.17054	1.13402	1.15566	1.02035	0.89954	1.05666	1.11012	1.10913	1.09775	1.00173	1.04972	1.05161	1.18531	1.21349	1.14702
25	1.07408	0.992873	0.941479	1.06742	1.00592	1.04421	1.3273	1.31546	1.29425	0.864134	0.780842	0.918015	1.03015	1.02033	1.03338	0.668287	0.729997	0.649083	0.83953	0.899856	0.798949
50	1.02342	0.951744	0.888516	1.00473	0.906667	0.951316	1.24386	1.24953	1.22474	0.49336	0.417461	0.505132	0.568239	0.616792	0.542093	0.227126	0.220085	0.242456	0.344724	0.286673	0.272314
100	0.27967	0.341763	0.314104	0.488017	0.497617	0.500377	0.727338	0.688595	0.672177	0.237833	0.174505	0.193816	0.194777	0.191993	0.201544	0.09767	0.099982	0.101064	0.145564	0.136023	0.157316
200	0.157052	0.149775	0.135787	0.194391	0.195727	0.187962	0.164642	0.123931	0.118024	0.119825	0.110705	0.123676	0.113424	0.105087	0.114444	0.064488	0.059143	0.06147	0.089866	0.09383	0.082726
400	0.104223	0.11322	0.121749	0.15521	0.157882	0.158826	0.073821	0.067504	0.069935	0.068505	0.059495	0.054408	0.058509	0.067721	0.067527	0.03623	0.039413	0.034969	0.049917	0.052555	0.047721
800	0.073827	0.076548	0.065365	0.107213	0.103652	0.107463	0.030405	0.023266	0.024892	0.032736	0.028612	0.032173	0.03947	0.033755	0.042919	0.025585	0.024954	0.027056	0.02578	0.027517	0.026364

## Sheet: Ex. Data Fig 1G
Oligomycin (nM)		Clone E			Clone H			Clone V			Clone K			Clone M			Clone N			Clone T
Vehicle	50	0.906883	1.10129	0.991828	1.0006	0.998043	1.00135	0.964395	0.986391	1.04921	0.966007	1.02008	1.01392	0.931609	1.04204	1.02635	1.02841	0.950979	1.02062	1.01195	1.00102	0.987032
	125	1.02147	1.10313	1.09855	1.00132	1.00104	1.00128	1.00352	0.994686	1.08744	0.8922	1.00417	0.934233	1.0876	0.970402	0.823428	0.987251	1.01188	0.885334	0.929836	0.958115	0.963487
	250	1.15694	0.845649	1.02911	1.00138	0.990088	1.00103	0.908509	0.895661	0.944413	0.782946	0.982821	0.841741	1.0148	0.953683	1.01882	0.860333	0.733196	0.898664	1.08789	0.959155	0.983838
	500	1.02949	1.03756	0.924131	1.00138	0.999753	1.00138	0.829859	0.946396	0.973554	0.097991	0.28746	0.27802	0.899319	0.910244	1.02562	0.414788	0.524097	0.398407	0.767089	0.808566	0.942225
	1000	0.958507	0.941821	0.854657	0.980644	0.923704	0.987359	0.305741	0.506389	0.54511	0.03882	0.046907	0.038197	0.792188	0.648894	0.985855	0.076604	0.081235	0.125029	0.095622	0.097706	0.117485
	1500	0.469715	0.524846	0.587502	0.462973	0.312924	0.641481	0.05314	0.089172	0.082467	0.034928	0.034324	0.039284	0.342143	0.415256	0.348146	0.055796	0.059654	0.044713	0.050718	0.055755	0.068474
	2000	0.287078	0.273639	0.213297	0.237385	0.25618	0.269172	0.064334	0.063399	0.076581	0.046493	0.034061	0.04316	0.24795	0.361897	0.269419	0.044871	0.053918	0.050347	0.066669	0.052179	0.0716
	4000	0.164999	0.139189	0.086076	0.136479	0.121847	0.132755	0.058078	0.030908	0.059451	0.044479	0.042503	0.029526	0.236687	0.100098	0.191689	0.052052	0.059329	0.040862	0.035166	0.050626	0.043135

## Sheet: Ex. Data Fig 1H
[Phenformin] (uM)	Clone E			Clone H			Clone V			Clone K			Clone M			Clone N			Clone T
4	1.10796	1.04272	0.84933	0.999491	1.00338	0.997126	1.00318	0.994032	1.00279	1.0024	0.956565	1.04103	1.01908	0.995748	0.98517	1.00565	1.03979	0.954561	0.968693	1.00111	1.0302
8.82036	1.05198	0.987246	0.949045	0.997149	1.00048	1.00254	0.995937	0.95836	1.00011	1.08809	1.30754	0.857664	0.971721	0.943457	0.962287	1.02201	1.0402	0.945408	1.02704	0.962299	0.973759
15.8766	0.884351	0.985453	0.99656	1.00376	1.00376	0.998282	0.95865	1.00143	0.985928	0.47709	0.758266	0.604071	0.73062	0.782626	0.707775	0.852084	0.930703	0.935426	1.06287	0.769842	0.902206
28.578	1.01096	1.03478	1.05105	1.00246	1.00376	1.00376	0.7903	0.97609	0.935572	0.104087	0.10747	0.164391	0.17658	0.175739	0.183214	0.183588	0.097981	0.111897	0.447612	0.243623	0.52064
51.4403	0.933986	0.742792	0.977422	0.765256	0.808297	0.62502	0.296318	0.294783	0.406265	0.067066	0.058592	0.062203	0.065168	0.105812	0.077555	0.079199	0.083445	0.061776	0.064571	0.055901	0.105916
92.5926	0.192957	0.159153	0.17139	0.073493	0.071472	0.083691	0.132883	0.129485	0.333953	0.035472	0.07568	0.057105	0.089421	0.082277	0.183328	0.058158	0.077598	0.060677	0.06732	0.040449	0.059679
166.667	0.082924	0.059114	0.050785	0.062255	0.084335	0.064922	0.119274	0.121013	0.116703	0.05531	0.061401	0.052538	0.064172	0.064948	0.089052	0.064762	0.071792	0.040287	0.054225	0.037981	0.040775
300	0.039861	0.047222	0.044502	0.047659	0.053054	0.049939	0.094122	0.140112	0.074301	0.049923	0.033651	0.048293	0.070881	0.061329	0.043603	0.041421	0.044299	0.033246	0.038748	0.036256	0.034341
