# Supplementary material for: Differential integrated stress response and asparagine production drive symbiosis and therapy resistance of pancreatic adenocarcinoma cells
Source: Nat Cancer. 2022 Nov 21;3(11):1386–403. doi: 10.1038/s43018-022-00463-1 (PMC9701142; doi:10.1038/s43018-022-00463-1)
Supplement: Source Data Extended Data Fig. 2 — Statistical source data. [file 43018_2022_463_MOESM15_ESM.xlsx]

## Sheet: Ex. Data Fig2A
Group 1	Group 2
1.1962	1.08116
0.925017	0.992161
1.0869	0.970638
0.862341	0.959671
0.957439	1.07061
0.780329	1.06442
0.859125	0.956319
0.913332	1.26451
0.747932	1.07263
	1.18315
	1.03643
	0.963874
Table Analyzed	OxyGraph
Column B	Group 2
vs.	vs.
Column A	Group 1
Mann Whitney test
P value	0.0227
Exact or approximate P value?	Exact
P value summary	*
Significantly different (P < 0.05)?	Yes
One- or two-tailed P value?	Two-tailed
Sum of ranks in column A,B	67 , 164
Mann-Whitney U	22
Difference between medians
Median of column A	0.9133, n=9
Median of column B	1.050, n=12
Difference: Actual	0.1371
Difference: Hodges-Lehmann	0.1314

## Sheet: Ex. Data Fig2B
Time (minutes)	V				E				H			N					K				M		T
1.34394	1.77884	2.67315	1.67533	2.94076	1.53977	2.92755	3.01671	1.88959	2.35994	2.62575	1.87093	1.28637	1.52454	1.51007	2.08103	2.01821	1.49787	1.30091	1.1982	1.40359	1.28856	0.99286	1.75769	2.40657	1.71605	1.86834
8.01087	1.75268	2.55797	1.63971	2.39322	1.35071	2.77951	2.8298	1.472	2.2219	2.50235	1.51726	1.19495	1.38643	1.42649	1.98305	1.5607	1.36886	1.28813	1.10678	1.18782	1.26312	0.92306	1.53919	2.35499	1.63307	1.43798
14.6747	1.67756	2.52193	1.62658	2.30624	1.29528	2.78731	2.79731	1.39706	2.18827	2.47218	1.35415	1.14701	1.33669	1.40842	1.96009	1.47187	1.31973	1.27715	1.06988	1.09261	1.26268	0.90091	1.48514	2.34353	1.61636	1.35441
21.4576	0.6769	0.91355	0.73593	0.99952	0.67729	0.88184	0.92154	0.63368	0.6934	0.84942	0.63037	0.39719	0.5603	0.59264	0.75617	0.68057	0.5228	0.53035	0.4983	0.57354	0.48711	0.49903	0.52966	0.70401	0.57449	0.64442
28.1482	0.6059	0.87913	0.68241	1.12799	0.72662	0.87603	0.89366	0.68142	0.68583	0.82961	0.6353	0.35351	0.57989	0.56494	0.72984	0.68124	0.54079	0.49602	0.47781	0.56881	0.47657	0.48965	0.54429	0.67621	0.56907	0.63481
34.8739	0.74229	0.88706	0.68197	1.27177	0.7381	0.87774	0.90118	0.76717	0.69089	0.82568	0.64417	0.41977	0.58803	0.55526	0.72466	0.70032	0.53937	0.51371	0.47685	0.57118	0.47403	0.49566	0.56466	0.68222	0.57081	0.65086
41.6755	3.04045	5.43075	3.17931	4.51663	2.0861	5.04794	5.29642	2.61718	3.65448	4.53373	2.62853	1.96172	2.09265	3.43958	3.92176	3.30262	1.85758	2.7704	2.13979	2.38278	2.99402	2.21921	2.60152	3.82051	3.18055	2.59354
48.4004	3.10039	5.76865	2.87173	4.32344	1.90943	5.93754	5.34114	2.64798	4.74278	6.02674	2.63439	2.14651	2.0269	3.1282	3.70572	2.9999	1.7824	2.53713	1.92799	2.14241	2.89728	2.05947	2.80637	3.56733	2.885	2.60803
55.1107	2.95796	5.20669	2.55269	3.78825	1.81455	5.83694	5.0417	2.3904	4.6078	5.78193	2.06845	2.15363	1.91753	2.9908	3.52004	2.87922	1.69364	2.39513	1.84131	1.92232	2.75939	1.97568	2.72941	3.2385	2.64373	2.49717
61.9552	0.23811		0.46355	0.38908	0.43994		0.50521	0.2958		0.48478	0.28766	0.1566	0.30159		0.4784	0.35549	0.3054		0.32782	0.25773	0.27127	0.23568	0.24581		0.32467	0.31608
68.6409	0.26102		0.44998	0.40199	0.55303		0.53687	0.28525		0.52328	0.30123	0.16703	0.33014		0.47946	0.3357	0.34706		0.31513	0.25519	0.28822	0.23472	0.27629		0.34361	0.31394
75.3588	0.24577		0.43423	0.40202	0.54319		0.53655	0.27521		0.53648	0.29993	0.16628	0.3484		0.46566	0.32559	0.35795		0.30121	0.24523	0.28231	0.22944	0.28988		0.33829	0.29906

## Sheet: Ex. Data Fig2C
Group 1	Group 2
2.6968	2.6536
3.3663	4.8748
2.7868	2.3788
4.0917	3.0395
3.0455	2.3291
3.397	1.7626
4.607	3.8055
3.23	2.373
4.26	2.612
4.43	3.172
3.32	2.846
	2.89
	2
	3.22
	3.08
Table Analyzed	OCR/ECAR
Column B	Group 2
vs.	vs.
Column A	Group 1
Mann Whitney test
P value	0.0092
Exact or approximate P value?	Exact
P value summary	**
Significantly different (P < 0.05)?	Yes
One- or two-tailed P value?	Two-tailed
Sum of ranks in column A,B	198 , 153
Mann-Whitney U	33
Difference between medians
Median of column A	3.366, n=11
Median of column B	2.846, n=15
Difference: Actual	-0.5203
Difference: Hodges-Lehmann	-0.7127

## Sheet: Ex. Data Fig2D
Group 1	Group 2
1.2796	0.9011
0.9021	0.6306
1.2822	1.3164
0.951	1.1491
1.0151	0.77008
0.862	1.1255
1.088	0.86845
1.363	0.835
1.196	0.846
0.708	1.113
0.983	1.012
	0.879
	0.982
	1.037
	0.998
Table Analyzed	ECAR
Column B	Group 2
vs.	vs.
Column A	Group 1
Mann Whitney test
P value	0.2586
Exact or approximate P value?	Exact
P value summary	ns
Significantly different (P < 0.05)?	No
One- or two-tailed P value?	Two-tailed
Sum of ranks in column A,B	171 , 180
Mann-Whitney U	60
Difference between medians
Median of column A	1.015, n=11
Median of column B	0.9820, n=15
Difference: Actual	-0.0331
Difference: Hodges-Lehmann	-0.09

## Sheet: Ex. Data Fig2E
Group 1	Group 2
1.324	0.9027
0.98	0.9932
1.2297	1.0059
1.3362	1.1168
1.0681	0.61922
0.93	0.68573
1.604	1.13208
1.419	0.628
1.704	0.716
1.048	1.124
1.08	0.926
	0.846
	0.657
	1.111
	1.024
Table Analyzed	OCR
Column B	Group 2
vs.	vs.
Column A	Group 1
Mann Whitney test
P value	0.0025
Exact or approximate P value?	Exact
P value summary	**
Significantly different (P < 0.05)?	Yes
One- or two-tailed P value?	Two-tailed
Sum of ranks in column A,B	205 , 146
Mann-Whitney U	26
Difference between medians
Median of column A	1.230, n=11
Median of column B	0.9260, n=15
Difference: Actual	-0.3037
Difference: Hodges-Lehmann	-0.3303

## Sheet: Ex. Data Fig2F
Group 1	Group 2
1.3359	0.9249
0.8604	0.6368
1.5031	0.9863
1.4785	1.9514
1.1802	0.5847
0.897491	0.7967
1.69145	0.5676
2.37375	0.553101
1.58	0.930861
0.962	1.16
0.914	0.843207
	0.781
	0.93
	1.178
	0.958
Table Analyzed	SRC
Column B	Group 2
vs.	vs.
Column A	Group 1
Mann Whitney test
P value	0.0108
Exact or approximate P value?	Exact
P value summary	*
Significantly different (P < 0.05)?	Yes
One- or two-tailed P value?	Two-tailed
Sum of ranks in column A,B	197 , 154
Mann-Whitney U	34
Difference between medians
Median of column A	1.336, n=11
Median of column B	0.9249, n=15
Difference: Actual	-0.411
Difference: Hodges-Lehmann	-0.3992

## Sheet: Ex. Data Fig2J
Growth Curves
	E			H			V			K			M			N			T
0	3.01509	3.45836	3.23334	8.04534	5.11937	6.02696	4.46955	5.20976	4.78888	4.89118	3.132	3.62554	3.4864	4.8457	1.74432	3.89686	3.99291	3.34602	4.28031	4.88933	6.1728
4	3.73569	4.23145	4.00404	9.43496	6.25215	6.68911	5.51355	6.36937	5.74468	6.25386	3.99179	4.53941	4.39815	5.98257	2.07345	4.91614	4.81985	4.14612	5.48231	6.9127	8.46263
8	4.3638	5.0211	4.57806	11.4231	7.86939	8.51129	6.19352	7.31056	6.51169	7.44967	4.80185	5.57689	4.95687	6.54024	2.39108	6.12035	5.60396	4.61395	6.82214	7.98688	9.82791
12	5.01325	6.05001	5.50884	13.4069	9.23388	9.79287	7.25685	8.82857	7.88571	8.53065	5.56825	6.39167	5.52492	7.55238	2.63863	7.03436	6.43182	5.44526	8.21791	9.43168	11.7629
16	5.78374	7.26088	6.32567	16.2644	11.1114	11.4177	9.06318	10.9299	9.2194	10.1153	6.42588	7.44059	6.25478	8.68475	3.00385	8.27893	7.79225	6.59398	10.0808	11.9233	14.0381
20	6.64759	8.29439	7.24678	20.2754	14.0518	14.5843	10.7742	12.3705	10.5887	12.2596	7.48511	8.8719	7.31408	9.9816	3.47851	9.72912	9.52982	7.85023	12.2796	13.8777	17.4768
24	7.5982	9.30749	8.6422	23.8659	17.5729	17.96	12.4427	14.0021	12.8372	13.5555	8.16591	10.0764	8.13975	10.7649	3.60072	11.239	10.9164	8.48735	14.1493	16.3475	18.9299
28	8.85677	11.0856	9.58882	31.2617	22.4317	22.5724	14.7259	17.5631	15.6518	16.5494	10.225	12.2661	9.77918	12.2439	4.55215	13.444	13.104	10.2935	17.2802	20.4838	23.8733
32	10.1132	12.628	10.8953	36.5626	27.3659	28.1394	17.6587	20.3189	17.697	19.3268	11.7931	14.585	11.4977	14.4019	5.23414	15.9787	15.5038	11.8916	20.1521	23.6273	27.6929
36	11.4231	14.0781	12.5496	43.9038	33.9296	34.9761	21.4206	24.3201	21.5573	22.7653	14.1258	17.4492	13.2165	16.2886	6.14603	19.0281	18.2934	14.0816	23.0317	27.5361	31.8667
40	13.043	15.9439	14.3494	52.5072	41.1587	43.0548	25.2078	29.0233	25.1991	25.851	16.2685	20.2667	15.1142	18.5396	6.92827	22.0167	21.5116	16.9511	26.6593	31.481	35.5734
44	14.6858	17.7729	16.9244	59.7346	48.7694	51.3356	29.8526	32.9353	28.3187	29.7524	19.1179	23.7735	17.6337	21.6278	7.86256	25.5723	25.6287	20.1484	30.2795	35.0053	39.9469
48	16.7627	20.2772	19.5569	68.818	57.9072	60.5001	34.6552	37.7762	33.4459	34.527	22.1506	27.0655	20.7659	24.8209	8.96915	29.113	30.3007	23.7185	34.8102	39.5267	44.0363
52	18.9971	23.0607	22.3038	74.3879	65.1132	68.4595	39.8685	43.7055	38.0164	39.4696	26.0214	31.3462	24.4298	28.0632	10.4523	33.7443	35.1884	28.0046	39.4393	44.5123	48.2758
56	21.5454	25.8467	24.8665	81.2399	73.207	77.3692	45.749	49.831	43.4503	45.4852	30.103	36.5001	28.7363	32.4631	12.0693	37.8029	41.3073	32.9785	43.5489	49.1166	53.7985
60	24.7166	29.282	28.7022	86.2986	79.5388	83.9547	52.7051	57.3222	49.5725	51.7412	35.8127	42.2067	33.1886	37.6324	14.1942	42.5813	47.8544	38.1616	48.3969	54.3398	58.2823
64	28.2516	33.3969	32.9195				60.2334	64.9107	55.7795	59.0444	41.3384	49.0874	37.787	43.3905	16.0257	48.6275	53.5424	44.623	53.9523	58.6504	61.7425
68	32.6836	37.7173	37.7789				68.0645	73.1662	62.3927	65.6746	47.1643	55.6969	43.4886	49.806	18.3061	54.1918	59.8303	50.5379	58.1533	62.9289	66.5726
72	37.6708	42.7961	44.4587				77.6746	81.2053	71.0986	74.2325	54.4358	62.1711	49.4072	56.1011	21.2481	61.0517	65.6268	57.04	63.0149	67.1831	69.6897
Doubling Times
	E			H			V			K			M			N			T
	20.78	21.88	19.99	19.72	16.97	16.78	18.88	19.87	20.06	20.22	18.22	18.91	18.89	20.28	19.78	20.43	19.12	18.02	22.65	24.06	26.13
