# Supplementary material for: Differential integrated stress response and asparagine production drive symbiosis and therapy resistance of pancreatic adenocarcinoma cells
Source: Nat Cancer. 2022 Nov 21;3(11):1386–403. doi: 10.1038/s43018-022-00463-1 (PMC9701142; doi:10.1038/s43018-022-00463-1)
Supplement: Source Data Extended Data Fig. 4 — Statistical source data. [file 43018_2022_463_MOESM16_ESM.xlsx]

## Sheet: Ex. Data Fig. 4A
[Oligomycin] (pM)	6419c5			6694c2			2838c3			6499c4
0	0.98474	1.00761	1.00765	1.04065	0.992056	0.967296	1.02796	0.993664	0.978376	1.04507	0.965276	0.98965
100	0.996129	1.00594	1.00765	1.02323	1.05269	0.966514	1.11755	1.096	1.15258	1.04252	1.04467	1.04737
200	0.952704	0.977392	0.980105	0.870482	1.01588	0.98285	0.690354	0.971811	0.840215	1.04927	1.0507	1.05064
400	0.725415	0.730251	0.782958	0.78109	0.709453	0.481494	0.491568	0.392003	0.357497	1.01945	1.03282	1.03945
800	0.589798	0.598342	0.60046	0.626324	0.616157	0.551707	0.319072	0.381036	0.232932	1.01676	1.01304	0.986355
1600	0.497784	0.622523	0.594136	0.537991	0.335537	0.349125	0.392939	0.286374	0.302836	0.950354	1.01921	0.959535
3200	0.569483	0.483936	0.43842	0.4575	0.39953	0.280211	0.379121	0.244831	0.29233	1.02026	0.952429	0.805768
6400	0.314876	0.285901	0.326027	0.379919	0.280987	0.26275	0.172892	0.184124	0.163318	1.01726	0.893347	0.947928

## Sheet: Ex. Data Fig. 4B
6499c4	2838c3
3362.09	2441.88
4384.33	1767.25
4353.49	1618.09
Table Analyzed	Data 1
Column B	2838c3
vs.	vs.
Column A	6499c4
Unpaired t test
P value	0.0076
P value summary	**
Significantly different (P < 0.05)?	Yes
One- or two-tailed P value?	Two-tailed
t, df	t=4.971, df=4
How big is the difference?
Mean of column A	4033
Mean of column B	1942
Difference between means (B - A) ± SEM	-2091 ± 420.6
95% confidence interval	-3259 to -923.0
R squared (eta squared)	0.8607
F test to compare variances
F, DFn, Dfd	1.755, 2, 2
P value	0.7259
P value summary	ns
Significantly different (P < 0.05)?	No

## Sheet: Ex. Data Fig. 4D
	+ 2838c3					+ 6499c4
Oligomycin	0.304571	0.301064	0.521282	0.208015	0.328718	0.898047	0.834637	1.26973	0.866579	1.54856
Phenformin	0.0604	0.00178	0.00203	0.0221	0.00181	0.28819	0.136771	0.167967	0.469282	0.581174
Table Analyzed	Oligo stats		Table Analyzed	Phen stats
Column B	V		Column B	V
vs.	vs.		vs.	vs.
Column A	N		Column A	N
Unpaired t test			Unpaired t test
P value	0.0002		P value	0.0012
P value summary	***		P value summary	**
Significantly different (P < 0.05)?	Yes		Significantly different (P < 0.05)?	Yes
One- or two-tailed P value?	Two-tailed		One- or two-tailed P value?	Two-tailed
t, df	t=12.90, df=4		t, df	t=8.204, df=4
How big is the difference?			How big is the difference?
Mean of column A	0.1068		Mean of column A	0.1703
Mean of column B	0.5507		Mean of column B	0.7165
Difference between means (B - A) ± SEM	0.4439 ± 0.03441		Difference between means (B - A) ± SEM	0.5462 ± 0.06658
95% confidence interval	0.3484 to 0.5394		95% confidence interval	0.3614 to 0.7311
R squared (eta squared)	0.9765		R squared (eta squared)	0.9439
F test to compare variances			F test to compare variances
F, DFn, Dfd	2.247, 2, 2		F, DFn, Dfd	3.414, 2, 2
P value	0.616		P value	0.4531
P value summary	ns		P value summary	ns
Significantly different (P < 0.05)?	No		Significantly different (P < 0.05)?	No
