# Supplementary material for: Differential integrated stress response and asparagine production drive symbiosis and therapy resistance of pancreatic adenocarcinoma cells
Source: Nat Cancer. 2022 Nov 21;3(11):1386–403. doi: 10.1038/s43018-022-00463-1 (PMC9701142; doi:10.1038/s43018-022-00463-1)
Supplement: Source Data Extended Data Fig. 5 — Statistical source data. [file 43018_2022_463_MOESM17_ESM.xlsx]

## Sheet: Ex. Data Fig. 5A
	Vehicle			Oligo
DMEM	0.999399	1.00108	0.999517	0.267738	0.410426	0.318423
+ NEAA	0.921692	1.03857	1.03974	1.01761	1.03755	1.03802
Table Analyzed	Data 5
Column B	NEAAs
vs.	vs.
Column A	Vehicle
Unpaired t test
P value	<0.0001
P value summary	****
Significantly different (P < 0.05)?	Yes
One- or two-tailed P value?	Two-tailed
t, df	t=16.52, df=4
How big is the difference?
Mean of column A	0.3322
Mean of column B	1.031
Difference between means (B - A) ± SEM	0.6989 ± 0.04230
95% confidence interval	0.5814 to 0.8163
R squared (eta squared)	0.9856
F test to compare variances
F, DFn, Dfd	38.53, 2, 2
P value	0.0506
P value summary	ns
Significantly different (P < 0.05)?	No
Data analyzed
Sample size, column A	3
Sample size, column B	3

## Sheet: Ex. Data Fig. 5B
	Oligomycin
DMEM	0.325	0.384	0.327
Asparagine	0.716	0.532	0.972
Aspartate	0.371	0.392	0.4
Serine	0.32	0.31	0.261
Proline	0.442	0.323	0.452
Glutamate	0.425	0.446	0.299
Table Analyzed	Data 6		Number of families	1
Data sets analyzed	A-F		Number of comparisons per family	15
			Alpha	0.05
ANOVA summary
F	7.178		Tukey's multiple comparisons test	Mean Diff.	95.00% CI of diff.	Below threshold?	Summary	Adjusted P Value
P value	0.0025		DMEM vs. Asparagine	-0.3947	-0.6749 to -0.1144	Yes	**	0.005	A-B
P value summary	**		DMEM vs. Aspartate	-0.04233	-0.3226 to 0.2379	No	ns	0.9949	A-C
Significant diff. among means (P < 0.05)?	Yes		DMEM vs. Serine	0.04833	-0.2319 to 0.3286	No	ns	0.9906	A-D
R squared	0.7494		DMEM vs. Proline	-0.06033	-0.3406 to 0.2199	No	ns	0.9752	A-E
			DMEM vs. Glutamate	-0.04467	-0.3249 to 0.2356	No	ns	0.9934	A-F
Brown-Forsythe test			Asparagine vs. Aspartate	0.3523	0.07209 to 0.6326	Yes	*	0.0116	B-C
F (DFn, DFd)	1.640 (5, 12)		Asparagine vs. Serine	0.443	0.1628 to 0.7232	Yes	**	0.002	B-D
P value	0.2233		Asparagine vs. Proline	0.3343	0.05409 to 0.6146	Yes	*	0.0167	B-E
P value summary	ns		Asparagine vs. Glutamate	0.35	0.06976 to 0.6302	Yes	*	0.0122	B-F
Are SDs significantly different (P < 0.05)?	No		Aspartate vs. Serine	0.09067	-0.1896 to 0.3709	No	ns	0.8776	C-D
			Aspartate vs. Proline	-0.018	-0.2982 to 0.2622	No	ns	>0.9999	C-E
Bartlett's test			Aspartate vs. Glutamate	-0.002333	-0.2826 to 0.2779	No	ns	>0.9999	C-F
Bartlett's statistic (corrected)			Serine vs. Proline	-0.1087	-0.3889 to 0.1716	No	ns	0.7786	D-E
P value			Serine vs. Glutamate	-0.093	-0.3732 to 0.1872	No	ns	0.8663	D-F
P value summary			Proline vs. Glutamate	0.01567	-0.2646 to 0.2959	No	ns	>0.9999	E-F
Are SDs significantly different (P < 0.05)?
			Test details	Mean 1	Mean 2	Mean Diff.	SE of diff.	n1	n2	q	DF
ANOVA table	SS	DF	DMEM vs. Asparagine	0.3453	0.74	-0.3947	0.08343	3	3	6.69	12
Treatment (between columns)	0.3747	5	DMEM vs. Aspartate	0.3453	0.3877	-0.04233	0.08343	3	3	0.7176	12
Residual (within columns)	0.1253	12	DMEM vs. Serine	0.3453	0.297	0.04833	0.08343	3	3	0.8193	12
Total	0.5	17	DMEM vs. Proline	0.3453	0.4057	-0.06033	0.08343	3	3	1.023	12
			DMEM vs. Glutamate	0.3453	0.39	-0.04467	0.08343	3	3	0.7571	12
Data summary			Asparagine vs. Aspartate	0.74	0.3877	0.3523	0.08343	3	3	5.972	12
Number of treatments (columns)	6		Asparagine vs. Serine	0.74	0.297	0.443	0.08343	3	3	7.509	12
Number of values (total)	18		Asparagine vs. Proline	0.74	0.4057	0.3343	0.08343	3	3	5.667	12
			Asparagine vs. Glutamate	0.74	0.39	0.35	0.08343	3	3	5.933	12
			Aspartate vs. Serine	0.3877	0.297	0.09067	0.08343	3	3	1.537	12
			Aspartate vs. Proline	0.3877	0.4057	-0.018	0.08343	3	3	0.3051	12
			Aspartate vs. Glutamate	0.3877	0.39	-0.002333	0.08343	3	3	0.03955	12
			Serine vs. Proline	0.297	0.4057	-0.1087	0.08343	3	3	1.842	12
			Serine vs. Glutamate	0.297	0.39	-0.093	0.08343	3	3	1.576	12
			Proline vs. Glutamate	0.4057	0.39	0.01567	0.08343	3	3	0.2656	12

## Sheet: Ex. Data 5C
Relative Doubling Time
	Oligomycin
DMEM	2.28854	3.12579	2.09521
Asn 10 μM	1.72891	1.63641	1.79606
Asn 20 μM	1.64137	1.92606	1.72619
Asn 80 μM	1.02448	1.48194	0.964687
Asn 160 μM	1.30616	1.62869	1.51078
Asn 320 μM	1.22264	1.38425	1.21106
Asn 640 μM	0.905765	1.09452	0.735374

## Sheet: Ex. Data 5D
Relative Confluence
	Oligomycin
DMEM	0.060145	0.154571	0.186713
Asn 10 μM	0.333951	0.307624	0.375793
Asn 20 μM	0.291819	0.471044	0.274992
Asn 80 μM	0.398949	0.717401	0.82472
Asn 160 μM	0.394758	0.775352	0.46119
Asn 320 μM	0.550483	0.667872	0.595252
Asn 640 μM	0.721469	0.829587	0.95421

## Sheet: Ex. Data Fig. 5E
DMEM	Asp 100 μM	Asp 20 mM
0.244619	0.7074	0.998433
0.30249	0.364449	0.99866
0.197784	0.409456	0.988531
Number of families	1
Number of comparisons per family	3
Alpha	0.05
Tukey's multiple comparisons test	Mean Diff.	95.00% CI of diff.	Below threshold?	Summary	Adjusted P Value
DMEM vs. Asp 100 μM	-0.2455	-0.5256 to 0.03470	No	ns	0.0804	A-B
DMEM vs. Asp 20 mM	-0.7469	-1.027 to -0.4667	Yes	***	0.0004	A-C
Asp 100 μM vs. Asp 20 mM	-0.5014	-0.7816 to -0.2213	Yes	**	0.0037	B-C
Test details	Mean 1	Mean 2	Mean Diff.	SE of diff.	n1	n2	q	DF
DMEM vs. Asp 100 μM	0.2483	0.4938	-0.2455	0.09131	3	3	3.802	6
DMEM vs. Asp 20 mM	0.2483	0.9952	-0.7469	0.09131	3	3	11.57	6
Asp 100 μM vs. Asp 20 mM	0.4938	0.9952	-0.5014	0.09131	3	3	7.766	6
Table Analyzed	Only oligo
Data sets analyzed	A-C
ANOVA summary
F	34.76
P value	0.0005
P value summary	***
Significant diff. among means (P < 0.05)?	Yes
R squared	0.9206
Brown-Forsythe test
F (DFn, DFd)	1.099 (2, 6)
P value	0.3921
P value summary	ns
Are SDs significantly different (P < 0.05)?	No
Bartlett's test
Bartlett's statistic (corrected)
P value
P value summary
Are SDs significantly different (P < 0.05)?
ANOVA table	SS	DF	MS	F (DFn, DFd)	P value
Treatment (between columns)	0.8696	2	0.4348	F (2, 6) = 34.76	P=0.0005
Residual (within columns)	0.07504	6	0.01251
Total	0.9446	8
Data summary
Number of treatments (columns)	3
Number of values (total)	9

## Sheet: Ex. Data Fig. 5F
	Oligomycin			Phenformin			IACS
DMEM	0.147363	0.151152	0.148937	0.131177	0.245113	0.18455	0.30382	0.304178	0.224085
+ Asn	0.314707	0.382115	0.411851	0.704072	0.544405	0.707003	0.832383	0.893827	0.95349
Table Analyzed	Oligo		Table Analyzed	Phen		Table Analyzed	IACS
Column B	Data Set-B		Column B	Data Set-B		Column B	Data Set-B
vs.	vs.		vs.	vs.		vs.	vs.
Column A	Data Set-A		Column A	Data Set-A		Column A	Data Set-A
Unpaired t test			Unpaired t test			Unpaired t test
P value	0.0016		P value	0.0018		P value	0.0002
P value summary	**		P value summary	**		P value summary	***
Significantly different (P < 0.05)?	Yes		Significantly different (P < 0.05)?	Yes		Significantly different (P < 0.05)?	Yes
One- or two-tailed P value?	Two-tailed		One- or two-tailed P value?	Two-tailed		One- or two-tailed P value?	Two-tailed
t, df	t=7.664, df=4		t, df	t=7.379, df=4		t, df	t=14.01, df=4
How big is the difference?			How big is the difference?			How big is the difference?
Mean of column A	0.1492		Mean of column A	0.1869		Mean of column A	0.2774
Mean of column B	0.3696		Mean of column B	0.6518		Mean of column B	0.8932
Difference between means (B - A) ± SEM	0.2204 ± 0.02876		Difference between means (B - A) ± SEM	0.4649 ± 0.06300		Difference between means (B - A) ± SEM	0.6159 ± 0.04395
95% confidence interval	0.1406 to 0.3003		95% confidence interval	0.2900 to 0.6398		95% confidence interval	0.4938 to 0.7379
R squared (eta squared)	0.9362		R squared (eta squared)	0.9316		R squared (eta squared)	0.98
F test to compare variances			F test to compare variances			F test to compare variances
F, DFn, Dfd	683.8, 2, 2		F, DFn, Dfd	2.664, 2, 2		F, DFn, Dfd	1.723, 2, 2
P value	0.0029		P value	0.5459		P value	0.7346
P value summary	**		P value summary	ns		P value summary	ns
Significantly different (P < 0.05)?	Yes		Significantly different (P < 0.05)?	No		Significantly different (P < 0.05)?	No
Data analyzed			Data analyzed			Data analyzed
Sample size, column A	3		Sample size, column A	3		Sample size, column A	3
Sample size, column B	3		Sample size, column B	3		Sample size, column B	3
