# Supplementary material for: Differential integrated stress response and asparagine production drive symbiosis and therapy resistance of pancreatic adenocarcinoma cells
Source: Nat Cancer. 2022 Nov 21;3(11):1386–403. doi: 10.1038/s43018-022-00463-1 (PMC9701142; doi:10.1038/s43018-022-00463-1)
Supplement: Source Data Extended Data Fig. 8 — Statistical source data. [file 43018_2022_463_MOESM20_ESM.xlsx]

## Sheet: Ex. Data Fig. 8C
Ex. Data Fig. 8D
Asparagine
	m+0			m+1			m+2			m+3			m+4
Unlabeled Clone V	99.95	99.95	100	0	0	0	0.05	0.05	0	0	0	0	0	0	0
Unlabeled Clone N	99.54	100	99.94	0.46	0	0	0	0	0.06	0	0	0	0	0	0
13C-Asn Clone V	31.61	32.29	30.69	0	0	0.05	0.24	0	0.14	0.12	0.26	0.25	68.03	67.46	68.88
13C-Asn Clone N	34.22	33.06	33.63	0	0	0	0.15	0.21	0.26	0.26	0.29	0.34	65.37	66.43	65.78
13C-Glucose Clone V	79.32	77.91	74.77	0.98	1.22	0.72	13.82	12.66	16.21	5.89	8.21	8.31	0	0	0
13C-Glucose Clone N	81.3	82.34	82.13	0.26	0	0	12.91	12.87	12.03	5.52	4.79	5.84	0	0	0

## Sheet: Ex. Data Fig. 8D
Ex. Data Fig. 8D
Aspartate
	m+0			m+1			m+2			m+3			m+4
Unlabeled Clone V	100	100	100	0	0	0	0	0	0	0	0	0	0	0	0
Unlabeled Clone N	100	100	99.82	0	0	0.18	0	0	0	0	0	0	0	0	0
13C-Asn Clone V	99.84	99.81	99.85	0	0	0	0	0	0	0	0	0	0.16	0.19	0.15
13C-Asn Clone N	99.58	99.56	99.54	0	0	0	0	0	0	0	0.01	0.01	0.42	0.43	0.45
13C-Glucose Clone V	65.14	64.39	66.17	1.31	1.83	1.24	20	20.12	19.36	10.66	10.64	10.43	2.89	3.02	2.8
13C-Glucose Clone N	71.39	70.55	70.37	1.41	1.7	1.42	17.47	17.46	17.63	7.67	8.19	8.43	2.05	2.1	2.14
13C-Gln Clone V	75.45	63.62	57.12	3.33	5.19	5.53	10.71	15.6	18.06	0	0.57	0.67	10.51	15.02	18.61
13C-Gln Clone N	52.19	45.47	69.37	0	0	0	23.11	32.64	0	0.12	0	0	24.58	21.89	30.63

## Sheet: Ex. Data Fig. 8E
Ex. Data Fig. 8E
Citrate
	m+0			m+1			m+2			m+3			m+4			m+5			m+6
Unlabeled Clone V	99.95	99.99	99.97	0	0	0	0	0	0	0.02	0.01	0.02	0	0	0	0	0	0.01
Unlabeled Clone N	99.95	99.95	99.73	0	0	0.2	0	0	0	0.05	0.05	0.07	0	0	0	0	0	0
13C-Asn Clone V	99.98	99.98	99.98	0	0	0	0	0	0	0.01	0.02	0.02	0	0	0	0.01	0	0
13C-Asn Clone N	99.91	99.91	99.94	0	0	0	0	0	0	0.07	0.07	0.06	0	0	0	0.02	0.02	0
13C-Glucose Clone V	12.62	12.09	13.07	0.58	0.6	0.59	56.56	55.85	56.85	2.14	2.2	2.11	17.13	17.74	16.83	8.7	9.15	8.49	2.27	2.38	2.07
13C-Glucose Clone N	17.81	17.1	17.02	0.56	0.55	0.6	55.65	55.3	55.59	2.58	2.68	2.66	15.15	15.55	15.56	6.75	7.18	7.02	1.49	1.65	1.55
13C-Gln Clone V	52.94	43.72	42.69	10.14	11.95	12.73	11.49	14.5	14.01	3.24	3.8	3.74	16.96	19.99	20.91	5.23	6.04	5.93
13C-Gln Clone N	34.61	33.03	39.17	4.01	3.94	3.89	9.44	8.99	8.7	5.88	6.57	5.68	28.61	27.86	25.86	17.45	19.62	16.7

## Sheet: Ex. Data Fig. 8F
Ex. Data Fig. 8F
UMP
	m+0			m+1			m+2			m+3			m+4			m+5			m+6			m+7			m+8			m+9
Unlabeled Clone V	99.56	99.13	98.95	0.24	0.29	0	0	0.51	0	0	0	0	0.16	0	0.42	0	0.02	0	0	0	0.63	0	0	0	0	0	0	0.02	0.04	0
Unlabeled Clone N	99.85	99.95	99.88	0.12	0	0.12	0	0	0	0	0	0	0	0.05	0	0	0	0	0	0	0	0.03	0	0	0	0	0	0	0	0
13C-Asn Clone V	100	99.37	99.83	0	0	0	0	0	0	0	0	0	0	0.18	0.17	0	0	0	0	0.45	0	0	0	0	0	0	0	0	0	0
13C-Asn Clone N	99.85	99.84	99.77	0.04	0	0	0	0	0	0.09	0.16	0	0	0	0.23	0.02	0	0	0	0	0	0	0	0	0	0	0	0	0	0
13C-Glucose Clone V	0	0	0	0.93	1.2	0	0	0	0	0	0	0	0	0	11.57	57.56	59.97	54.34	22.96	17.33	16.89	13.6	15.11	7.52	4.95	6.4	6.81	0	0	2.87
13C-Glucose Clone N	0	0	0	0	0	1.57	0	0	0	0	0	0	0	0	0	66.08	66.7	57.47	18.7	16.09	21.6	8.18	17.21	9.13	7.04	0	9.15	0	0	1.08
13C-Gln Clone V	70.02	65.83	67.76	10.48	10.14	11.4	2.44	6.32	2.88	16.42	16.08	16.58	0	0	0	0.1	0	0.26	0.4	1.06	0.84	0.02	0.29	0.19	0	0.11	0	0.11	0.18	0.1
13C-Gln Clone N	57.57	60.66	61.91	5.38	5.22	6.09	6.7	5.02	0	28.82	27.95	30.21	1.29	0.72	1.46	0.07	0.16	0.04	0	0	0	0.17	0.27	0	0	0	0	0	0	0.28

## Sheet: Ex. Data Fig. 8G
Ex. Data Fig. 8G
UDP
	m+0			m+1			m+2			m+3			m+4			m+5			m+6			m+7			m+8			m+9
Unlabeled Clone V	100	100	99.9	0	0	0	0	0	0.1	0	0	0	0	0	0	0	0	0	0	0	0	0	0	0	0	0	0	0	0	0
Unlabeled Clone N	99.94	100	99.91	0	0	0	0	0	0	0.06	0	0	0	0	0.09	0	0	0	0	0	0	0	0	0	0	0	0	0	0	0
13C-Asn Clone V	99.9	99.97	99.94	0	0	0	0	0	0	0.1	0.03	0.06	0	0	0	0	0	0	0	0	0	0	0	0	0	0	0	0	0	0
13C-Asn Clone N	99.72	99.93	99.82	0	0	0	0	0	0	0.28	0.07	0.18	0	0	0	0	0	0	0	0	0	0	0	0	0	0	0	0	0	0
13C-Glucose Clone V	2.75	2.63	2.49	0	0	0	0.36	0.26	0.52	0.26	0.34	0.14	0.72	0.18	0.51	65.39	65.42	65.7	9.73	10.38	10.53	15.63	15.01	14.93	5.1	5.79	5	0.05	0	0.1
13C-Glucose Clone N	1.86	1.77	1.59	0	0	0	0.32	0.37	0.38	0.14	0.3	0.23	0.01	0.24	0.09	69.16	68.65	68.18	10.17	10.49	11.08	13.64	14	13.57	4.58	4.17	4.83	0.12	0	0.04
13C-Gln Clone V	69.14	69.31	69.17	10.33	10.11	10.07	4.68	4.47	5.03	15.85	16.11	15.73	0	0	0.01	0	0	0	0	0	0	0	0	0	0	0	0	0	0	0
13C-Gln Clone N	61.57	62.62	61.76	5.34	4.96	5.53	4.14	3.89	3.66	28.94	28.51	29.02	0	0.02	0.02	0	0	0	0	0	0	0	0	0	0	0	0	0	0	0

## Sheet: Ex. Data Fig. 8H
Ex. Data Fig. 8H
UTP
	m+0			m+1			m+2			m+3			m+4			m+5			m+6			m+7			m+8			m+9
Unlabeled Clone V	100	99.99	99.37	0	0	0	0	0	0	0	0	0	0	0	0	0	0	0.44	0	0	0.07	0	0	0.11	0	0.01	0.02	0	0	0
Unlabeled Clone N	99.62	98.96	100	0	0	0	0	0	0	0.1	0	0	0	0	0	0.26	0.77	0	0	0.09	0	0.02	0.14	0	0	0.04	0	0	0	0
13C-Asn Clone V	99.96	99.88	99.94	0	0	0	0	0.07	0	0.04	0.04	0.06	0	0	0	0	0	0	0	0	0	0	0	0	0	0	0	0	0	0
13C-Asn Clone N	99.8	99.75	99.77	0	0	0	0	0	0	0.2	0.25	0.23	0	0	0	0	0	0	0	0	0	0	0	0	0	0	0	0	0	0
13C-Glucose Clone V	2.36	2.37	2.36	0	0	0	0.27	0.24	0.27	0	0	0	0	0	0	68.48	67.62	69.84	8.81	9.37	8.45	14.27	14.4	13.65	5.8	5.96	5.42	0.01	0.03	0.01
13C-Glucose Clone N	1.65	1.62	1.94	0	0	0	0.31	0.3	0.23	0	0	0	0	0	0	70.13	69.66	68.91	10.07	10.12	10.35	13.41	13.79	14.16	4.42	4.51	4.42	0	0	0
13C-Gln Clone V	70.77	70.84	70.55	9.25	9.07	9.11	4.01	4.03	4.07	15.97	15.94	16.27	0	0	0	0	0.07	0	0	0.01	0	0	0.02	0	0	0.01	0	0	0	0
13C-Gln Clone N	62.75	63.97	62.68	5.29	4.92	5.12	2.65	2.47	2.74	29.31	28.64	29.45	0	0	0	0	0	0	0	0	0	0	0	0	0	0	0	0	0	0

## Sheet: Ex. Data Fig. 8I
Ex.Data Fig8I
13C-Gln Labeled Aspartate
	m+0			m+1			m+2			m+3			m+4
Vehicle	6177488	7214629	6675767	2281238	2071229	2368178	5431715	6029050	5939156	6075803	6875612	6665934	18268790	20449480	19943810
Asparagine	7804158	7326099	8725591	2492210	2509537	2643288	6268284	6417760	6418506	7065414	7391228	7024598	20661650	21246340	20851920
Oligomycin	3960623	3283116	3962104	0	0	0	2158584	2028694	2103609	8961284	9159366	9018137	10233550	9541690	9728597
Oligo + Asn	4892119	4605220	4871276	0	0	0	2464531	2463016	2402764	11037580	11324740	10917290	11525330	11113510	11112530
