# Supplementary material for: Differential integrated stress response and asparagine production drive symbiosis and therapy resistance of pancreatic adenocarcinoma cells
Source: Nat Cancer. 2022 Nov 21;3(11):1386–403. doi: 10.1038/s43018-022-00463-1 (PMC9701142; doi:10.1038/s43018-022-00463-1)
Supplement: Source Data Extended Data Fig. 10 — Statistical source data. [file 43018_2022_463_MOESM22_ESM.xlsx]

## Sheet: Ex. Data Fig. 10A
	m+0			m+1			m+2			m+3			m+4
N Ctrl 13C	71439580	59439920	51570480	0	0	0	10621160	10100070	6985068	9624827	8710536	6428034	51470920	49261880	38178640
N Oligo 13C	74008370	73398340	69145460	0	0	0	0	0	0	4782878	4899977	4743382	9845600	9812253	9320905
V Control 13C	45552260	44137700	69310330	0	0	0	17667530	16874210	17215300	15617640	16592850	16676030	97209350	95615410	93761620
V Oligo 13C	64420900	47034330	42610430	0	0	0	0	0	0	13278040	18306280	17995320	27911300	42620990	39486780

## Sheet: Ex. Data Fig. 10B
DMEM	Asparagine	Pyruvate	AKB
2.49129	1.91985	1.45301	1.31679
2.49796	2.00624	1.28137	1.34645
3.03447	2.15811	1.51379	1.32784
Table Analyzed	Only oligo			Number of families	1
Data sets analyzed	A-D			Number of comparisons per family	6
				Alpha	0.05
ANOVA summary
F	36.99			Tukey's multiple comparisons test	Mean Diff.	95.00% CI of diff.	Significant?	Summary	Adjusted P Value
P value	<0.0001			DMEM vs. Asparagine	0.6465	0.1816 to 1.111	Yes	**	0.0092	A-B
P value summary	****			DMEM vs. Pyruvate	1.259	0.7936 to 1.723	Yes	***	0.0001	A-C
Significant diff. among means (P < 0.05)?	Yes			DMEM vs. AKB	1.344	0.8793 to 1.809	Yes	****	<0.0001	A-D
R square	0.9328			Asparagine vs. Pyruvate	0.612	0.1471 to 1.077	Yes	*	0.0125	B-C
				Asparagine vs. AKB	0.6977	0.2328 to 1.163	Yes	**	0.0059	B-D
Brown-Forsythe test				Pyruvate vs. AKB	0.0857	-0.3792 to 0.5506	No	ns	0.9322	C-D
F (DFn, DFd)	0.5522 (3, 8)
P value	0.6608			Test details	Mean 1	Mean 2	Mean Diff.	SE of diff.	n1	n2	q	DF
P value summary	ns			DMEM vs. Asparagine	2.675	2.028	0.6465	0.1452	3	3	6.298	8
Are SDs significantly different (P < 0.05)?	No			DMEM vs. Pyruvate	2.675	1.416	1.259	0.1452	3	3	12.26	8
				DMEM vs. AKB	2.675	1.33	1.344	0.1452	3	3	13.09	8
Bartlett's test				Asparagine vs. Pyruvate	2.028	1.416	0.612	0.1452	3	3	5.962	8
Bartlett's statistic (corrected)				Asparagine vs. AKB	2.028	1.33	0.6977	0.1452	3	3	6.797	8
P value				Pyruvate vs. AKB	1.416	1.33	0.0857	0.1452	3	3	0.8348	8
P value summary
Are SDs significantly different (P < 0.05)?
ANOVA table	SS	DF	MS	F (DFn, DFd)	P value
Treatment (between columns)	3.508	3	1.169	F (3, 8) = 36.99	P<0.0001
Residual (within columns)	0.2529	8	0.03161
Total	3.761	11
Data summary
Number of treatments (columns)	4
Number of values (total)	12

## Sheet: Ex. Data Fig. 10C
[Oligomycin] (pM)	DMEM			+ Nucleosides
0	0.944	1.02	1.03	1.04	1.03	0.924
78.125	0.961	1.04	0.996	1.13	1.09	1.01
156.25	0.982	1.12	1.03	1.15	1.09	1.05
312.5	0.854	1.03	0.934	0.977	0.976	0.957
625	0.498	0.661	0.436	0.5	0.55	0.417
1250	0.182	0.229	0.18	0.191	0.169	0.168
2500	0.103	0.146	0.164	0.182	0.163	0.112
5000	0.116	0.122	0.142	0.191	0.0993	0.093

## Sheet: Ex. Data Fig. 10D
DMEM	+ NEAA	+ Asparagine	+ Aspartate	+ Serine	+ Proline	+ Glutamate
0.301178	0.831872	0.852414	0.465708	0.35529	0.596577	0.342317
0.291152	0.838119	0.986576	0.437699	0.372045	0.479196	0.552392
0.328709	0.827937	0.874491	0.467853	0.333217	0.372396	0.424886
Table Analyzed	Only oligo					Number of families	1
Data sets analyzed	A-G					Number of comparisons per family	21
						Alpha	0.05
ANOVA summary
F	38.21					Tukey's multiple comparisons test	Mean Diff.	95.00% CI of diff.	Below threshold?	Summary	Adjusted P Value
P value	<0.0001					DMEM vs. + NEAA	-0.5256	-0.7082 to -0.3431	Yes	****	<0.0001	A-B
P value summary	****					DMEM vs. + Asparagine	-0.5975	-0.7800 to -0.4149	Yes	****	<0.0001	A-C
Significant diff. among means (P < 0.05)?	Yes					DMEM vs. + Aspartate	-0.1501	-0.3326 to 0.03249	No	ns	0.1421	A-D
R squared	0.9425					DMEM vs. + Serine	-0.0465	-0.2291 to 0.1361	No	ns	0.9716	A-E
						DMEM vs. + Proline	-0.1757	-0.3583 to 0.006858	No	ns	0.0627	A-F
Brown-Forsythe test						DMEM vs. + Glutamate	-0.1329	-0.3154 to 0.04972	No	ns	0.2358	A-G
F (DFn, DFd)	1.532 (6, 14)					+ NEAA vs. + Asparagine	-0.07185	-0.2544 to 0.1107	No	ns	0.8209	B-C
P value	0.2387					+ NEAA vs. + Aspartate	0.3756	0.1930 to 0.5581	Yes	****	<0.0001	B-D
P value summary	ns					+ NEAA vs. + Serine	0.4791	0.2966 to 0.6617	Yes	****	<0.0001	B-E
Are SDs significantly different (P < 0.05)?	No					+ NEAA vs. + Proline	0.3499	0.1674 to 0.5325	Yes	***	0.0002	B-F
						+ NEAA vs. + Glutamate	0.3928	0.2102 to 0.5753	Yes	****	<0.0001	B-G
Bartlett's test						+ Asparagine vs. + Aspartate	0.4474	0.2648 to 0.6300	Yes	****	<0.0001	C-D
Bartlett's statistic (corrected)						+ Asparagine vs. + Serine	0.551	0.3684 to 0.7335	Yes	****	<0.0001	C-E
P value						+ Asparagine vs. + Proline	0.4218	0.2392 to 0.6043	Yes	****	<0.0001	C-F
P value summary						+ Asparagine vs. + Glutamate	0.4646	0.2821 to 0.6472	Yes	****	<0.0001	C-G
Are SDs significantly different (P < 0.05)?						+ Aspartate vs. + Serine	0.1036	-0.07900 to 0.2861	No	ns	0.4899	D-E
						+ Aspartate vs. + Proline	-0.02564	-0.2082 to 0.1569	No	ns	0.9988	D-F
ANOVA table	SS	DF	MS	F (DFn, DFd)	P value	+ Aspartate vs. + Glutamate	0.01722	-0.1653 to 0.1998	No	ns	0.9999	D-G
Treatment (between columns)	0.9832	6	0.1639	F (6, 14) = 38.21	P<0.0001	+ Serine vs. + Proline	-0.1292	-0.3118 to 0.05336	No	ns	0.2609	E-F
Residual (within columns)	0.06003	14	0.004288			+ Serine vs. + Glutamate	-0.08635	-0.2689 to 0.09622	No	ns	0.6761	E-G
Total	1.043	20				+ Proline vs. + Glutamate	0.04286	-0.1397 to 0.2254	No	ns	0.9809	F-G
Data summary						Test details	Mean 1	Mean 2	Mean Diff.	SE of diff.	n1	n2	q	DF
Number of treatments (columns)	7					DMEM vs. + NEAA	0.307	0.8326	-0.5256	0.05347	3	3	13.9	14
Number of values (total)	21					DMEM vs. + Asparagine	0.307	0.9045	-0.5975	0.05347	3	3	15.8	14
						DMEM vs. + Aspartate	0.307	0.4571	-0.1501	0.05347	3	3	3.969	14
						DMEM vs. + Serine	0.307	0.3535	-0.0465	0.05347	3	3	1.23	14
						DMEM vs. + Proline	0.307	0.4827	-0.1757	0.05347	3	3	4.648	14
						DMEM vs. + Glutamate	0.307	0.4399	-0.1329	0.05347	3	3	3.514	14
						+ NEAA vs. + Asparagine	0.8326	0.9045	-0.07185	0.05347	3	3	1.9	14
						+ NEAA vs. + Aspartate	0.8326	0.4571	0.3756	0.05347	3	3	9.934	14
						+ NEAA vs. + Serine	0.8326	0.3535	0.4791	0.05347	3	3	12.67	14
						+ NEAA vs. + Proline	0.8326	0.4827	0.3499	0.05347	3	3	9.255	14
						+ NEAA vs. + Glutamate	0.8326	0.4399	0.3928	0.05347	3	3	10.39	14
						+ Asparagine vs. + Aspartate	0.9045	0.4571	0.4474	0.05347	3	3	11.83	14
						+ Asparagine vs. + Serine	0.9045	0.3535	0.551	0.05347	3	3	14.57	14
						+ Asparagine vs. + Proline	0.9045	0.4827	0.4218	0.05347	3	3	11.16	14
						+ Asparagine vs. + Glutamate	0.9045	0.4399	0.4646	0.05347	3	3	12.29	14
						+ Aspartate vs. + Serine	0.4571	0.3535	0.1036	0.05347	3	3	2.739	14
						+ Aspartate vs. + Proline	0.4571	0.4827	-0.02564	0.05347	3	3	0.6781	14
						+ Aspartate vs. + Glutamate	0.4571	0.4399	0.01722	0.05347	3	3	0.4555	14
						+ Serine vs. + Proline	0.3535	0.4827	-0.1292	0.05347	3	3	3.418	14
						+ Serine vs. + Glutamate	0.3535	0.4399	-0.08635	0.05347	3	3	2.284	14
						+ Proline vs. + Glutamate	0.4827	0.4399	0.04286	0.05347	3	3	1.134	14

## Sheet: Ex. Data Fig. 10E
	KPC7940B			PA-TU-8902			MIA Paca-2			HEK-293FT
DMEM	0.069458	0.041763	0.040126	0.267738	0.410426	0.318423	0.289352	0.589782	0.247894	0.033395	0.046647	0.036463
+ Asn	0.416057	0.338897	0.240982	1.01761	1.03755	1.03802	0.764666	0.896775	0.634409	0.450932	0.694708	0.565497
Table Analyzed	7940B		Table Analyzed	Tu8902		Table Analyzed	Miapaca		Table Analyzed	293FT
Column B	+ Asn		Column B	+ Asn		Column B	+ Asn		Column B	+ Asn
vs.	vs.		vs.	vs.		vs.	vs.		vs.	vs.
Column A	DMEM		Column A	DMEM		Column A	DMEM		Column A	DMEM
Unpaired t test			Unpaired t test			Unpaired t test			Unpaired t test
P value	0.0055		P value	<0.0001		P value	0.0416		P value	0.0017
P value summary	**		P value summary	****		P value summary	*		P value summary	**
Significantly different (P < 0.05)?	Yes		Significantly different (P < 0.05)?	Yes		Significantly different (P < 0.05)?	Yes		Significantly different (P < 0.05)?	Yes
One- or two-tailed P value?	Two-tailed		One- or two-tailed P value?	Two-tailed		One- or two-tailed P value?	Two-tailed		One- or two-tailed P value?	Two-tailed
t, df	t=5.462, df=4		t, df	t=16.52, df=4		t, df	t=2.959, df=4		t, df	t=7.537, df=4
How big is the difference?			How big is the difference?			How big is the difference?			How big is the difference?
Mean of column A	0.05045		Mean of column A	0.3322		Mean of column A	0.3757		Mean of column A	0.03884
Mean of column B	0.332		Mean of column B	1.031		Mean of column B	0.7653		Mean of column B	0.5704
Difference between means (B - A) ± SEM	0.2815 ± 0.05154		Difference between means (B - A) ± SEM	0.6989 ± 0.04230		Difference between means (B - A) ± SEM	0.3896 ± 0.1317		Difference between means (B - A) ± SEM	0.5315 ± 0.07053
95% confidence interval	0.1384 to 0.4246		95% confidence interval	0.5814 to 0.8163		95% confidence interval	0.02400 to 0.7552		95% confidence interval	0.3357 to 0.7274
R squared (eta squared)	0.8818		R squared (eta squared)	0.9856		R squared (eta squared)	0.6864		R squared (eta squared)	0.9342
F test to compare variances			F test to compare variances			F test to compare variances			F test to compare variances
F, DFn, Dfd	28.34, 2, 2		F, DFn, Dfd	38.53, 2, 2		F, DFn, Dfd	2.023, 2, 2		F, DFn, Dfd	309.1, 2, 2
P value	0.0682		P value	0.0506		P value	0.6616		P value	0.0064
P value summary	ns		P value summary	ns		P value summary	ns		P value summary	**
Significantly different (P < 0.05)?	No		Significantly different (P < 0.05)?	No		Significantly different (P < 0.05)?	No		Significantly different (P < 0.05)?	Yes
Data analyzed			Data analyzed			Data analyzed			Data analyzed
Sample size, column A	3		Sample size, column A	3		Sample size, column A	3		Sample size, column A	3
Sample size, column B	3		Sample size, column B	3		Sample size, column B	3		Sample size, column B	3

## Sheet: Ex. Data Fig. 10F
	Serum						Tumor
Control	Asparaginase	Phenformin	Combo				Control	Asparaginase	Phenformin	Combo
2.61	0.08	3.84	0.06				1.73	0.13	1.69	0.01
3.15	0.07	2.38	0.06				2.01	0.01	1.92	0.55
2.04	0.07	3.96	0.21				1.45	0.33	2.48	0.18
3.35	0.09	2.75	0.05				1.9	0.08	2.19	0.45
1.79	0.18	3.09	0.07				1.56	0.43	1.97	0.03
Number of families	1										Number of families	1
Number of comparisons per family	6										Number of comparisons per family	6
Alpha	0.05										Alpha	0.05
Holm-Šídák's multiple comparisons test	Mean Diff.	Below threshold?	Summary	Adjusted P Value							Holm-Šídák's multiple comparisons test	Mean Diff.	Below threshold?	Summary	Adjusted P Value
Control vs. Asparaginase	2.49	Yes	****	<0.0001	A-B						Control vs. Asparaginase	1.534	Yes	****	<0.0001	A-B
Control vs. Phenformin	-0.616	No	ns	0.1181	A-C						Control vs. Phenformin	-0.32	No	ns	0.1031	A-C
Control vs. Combo	2.498	Yes	****	<0.0001	A-D						Control vs. Combo	1.486	Yes	****	<0.0001	A-D
Asparaginase vs. Phenformin	-3.106	Yes	****	<0.0001	B-C						Asparaginase vs. Phenformin	-1.854	Yes	****	<0.0001	B-C
Asparaginase vs. Combo	0.008	No	ns	0.9794	B-D						Asparaginase vs. Combo	-0.048	No	ns	0.758	B-D
Phenformin vs. Combo	3.114	Yes	****	<0.0001	C-D						Phenformin vs. Combo	1.806	Yes	****	<0.0001	C-D
Test details	Mean 1	Mean 2	Mean Diff.	SE of diff.	n1	n2	t	DF			Test details	Mean 1	Mean 2	Mean Diff.	SE of diff.	n1	n2	t	DF
Control vs. Asparaginase	2.588	0.098	2.49	0.3056	5	5	8.149	16			Control vs. Asparaginase	1.73	0.196	1.534	0.1531	5	5	10.02	16
Control vs. Phenformin	2.588	3.204	-0.616	0.3056	5	5	2.016	16			Control vs. Phenformin	1.73	2.05	-0.32	0.1531	5	5	2.09	16
Control vs. Combo	2.588	0.09	2.498	0.3056	5	5	8.175	16			Control vs. Combo	1.73	0.244	1.486	0.1531	5	5	9.705	16
Asparaginase vs. Phenformin	0.098	3.204	-3.106	0.3056	5	5	10.16	16			Asparaginase vs. Phenformin	0.196	2.05	-1.854	0.1531	5	5	12.11	16
Asparaginase vs. Combo	0.098	0.09	0.008	0.3056	5	5	0.02618	16			Asparaginase vs. Combo	0.196	0.244	-0.048	0.1531	5	5	0.3135	16
Phenformin vs. Combo	3.204	0.09	3.114	0.3056	5	5	10.19	16			Phenformin vs. Combo	2.05	0.244	1.806	0.1531	5	5	11.79	16
Table Analyzed	Serum										Table Analyzed	Tumor
Data sets analyzed	A-D										Data sets analyzed	A-D
ANOVA summary											ANOVA summary
F	57.41										F	80.79
P value	<0.0001										P value	<0.0001
P value summary	****										P value summary	****
Significant diff. among means (P < 0.05)?	Yes										Significant diff. among means (P < 0.05)?	Yes
R squared	0.915										R squared	0.9381
Brown-Forsythe test											Brown-Forsythe test
F (DFn, DFd)	7.147 (3, 16)										F (DFn, DFd)	0.2492 (3, 16)
P value	0.0029										P value	0.8607
P value summary	**										P value summary	ns
Are SDs significantly different (P < 0.05)?	Yes										Are SDs significantly different (P < 0.05)?	No
Bartlett's test											Bartlett's test
Bartlett's statistic (corrected)	26.24										Bartlett's statistic (corrected)	0.973
P value	<0.0001										P value	0.8078
P value summary	****										P value summary	ns
Are SDs significantly different (P < 0.05)?	Yes										Are SDs significantly different (P < 0.05)?	No
ANOVA table	SS	DF	MS	F (DFn, DFd)	P value						ANOVA table	SS	DF	MS	F (DFn, DFd)	P value
Treatment (between columns)	40.2	3	13.4	F (3, 16) = 57.41	P<0.0001						Treatment (between columns)	14.21	3	4.735	F (3, 16) = 80.79	P<0.0001
Residual (within columns)	3.735	16	0.2334								Residual (within columns)	0.9378	16	0.05862
Total	43.94	19									Total	15.14	19
Data summary											Data summary
Number of treatments (columns)	4										Number of treatments (columns)	4
Number of values (total)	20										Number of values (total)	20

## Sheet: Ex. Data Fig 10H
[CAY10566] (nM)	E			H			V			K			M			N			T
0	1.05247	0.992517	0.955016	1	0.999991	1	1.00118	0.996693	1.00213	1.01334	1.00006	0.986598	1.02672	1.01154	0.961739	1.05778	0.984006	0.958216	1.00607	1.00029	0.993641
0.24	1.15109	1.01675	1.16023	0.999078	0.99987	0.999985	0.986472	0.971355	1.00254	1.01981	0.978372	0.939215	1.02425	1.02891	1.02854	1.05274	0.996733	0.984256	1.02088	1.01787	1.00255
0.49	1.12155	0.969257	0.864248	0.979996	0.999888	0.999171	1.00279	0.976326	1.00191	1.01908	0.958351	0.945359	1.0291	1.03016	1.02916	0.981166	1.03658	0.9981	1.02233	1.02053	1.00778
0.98	0.862488	0.813863	0.744747	0.998167	0.987643	0.996645	1.00265	0.984418	0.986498	0.977789	0.736356	0.736689	0.996089	1.02514	1.01499	1.04859	1.03656	0.973322	1.01368	1.00525	0.995118
1.95	0.667967	0.594062	0.488923	0.965918	0.911845	0.940265	0.907036	0.93268	0.897249	0.831274	0.646157	0.735905	0.833101	0.807711	0.853357	0.803771	0.922764	0.85015	0.854564	0.844211	0.719204
3.91	0.489456	0.482102	0.523305	0.797482	0.779657	0.830103	0.632786	0.570736	0.580913	0.701784	0.592461	0.619647	0.742266	0.682754	0.658551	0.793295	0.665654	0.657591	0.639319	0.605995	0.501137
7.82	0.501342	0.474476	0.566087	0.777725	0.799001	0.787054	0.562811	0.464345	0.532611	0.56796	0.560224	0.522145	0.585378	0.72141	0.681736	0.441657	0.668199	0.64997	0.595342	0.619483	0.556068
15.63	0.413769	0.473412	0.449669	0.829238	0.796701	0.768386	0.453313	0.544396	0.47093	0.638122	0.544864	0.550028	0.646025	0.61433	0.675482	0.640035	0.654007	0.6047	0.589475	0.604197	0.583466

## Sheet: Ex. Data Fig 10I
[TVB-2640] (μM)	E			H			V			K			M			N			T
0	0.974846	1.0052	1.01996	0.998666	1.00037	1.00097	1.00241	0.991703	1.00588	1.02222	0.99348	0.984296	0.972462	1.01199	1.01554	1.05183	1.0137	0.934478	1.0047	0.996171	0.999126
0.0016	0.843287	0.991201	0.978412	1.00097	1.00097	1.00097	1.00588	1.00588	1.00588	0.997759	1.02796	1.01289	1.03082	1.01601	1.01016	1.05276	1.03094	1.01817	1.00976	1.00963	0.978016
0.01	0.974154	0.986652	0.874274	1.00083	1.00097	1.00097	1.00498	1.00588	1.00103	0.964946	1.00738	1.02064	1.03286	1.03459	1.03089	0.961298	1.00768	1.02642	1.00971	0.999959	1.00976
0.04	0.903947	0.947369	0.896808	1.00097	1.00097	0.99983	1.00588	1.00588	0.981668	0.992484	1.01019	1.01452	1.03193	1.03467	0.995048	1.04911	1.01831	0.9397	1.00853	1.00976	0.992144
0.2	0.855578	0.77713	0.790514	0.997009	1.00093	0.999101	1.00568	1.00565	0.994718	0.966053	0.989668	0.893552	1.03298	1.03358	1.02937	1.03971	0.964538	1.05384	0.992491	1.00676	0.998795
1	0.613659	0.626488	0.73126	0.997765	1.00029	1.00091	1.00365	1.00384	1.00329	0.882158	1.00374	0.962125	1.02919	1.03258	1.02791	1.0058	0.966157	1.01955	0.995393	0.987148	0.898877
5	0.554529	0.792454	0.714375	0.999962	0.999947	0.993341	0.998436	0.978253	0.996433	0.841163	1.00029	0.897617	1.03212	1.03448	1.02174	1.0317	1.00613	0.959836	0.930741	1.00401	0.959271
25	0.62087	0.644622	0.618168	0.997495	0.999645	0.995836	0.982158	0.994906	0.98153	0.968	0.878903	0.808253	1.01775	0.974971	1.02422	0.879995	0.982556	0.959345	0.955176	0.943582	0.945184

## Sheet: Ex. Data Fig 10J
[BMS303-141] (μM)	E			H			V			K			M			N			T
0	1.05026	1.07495	0.87479	1.0027	1.00175	0.995544	0.994349	1.00265	1.003	0.985246	1.02323	0.991524	1.01811	1.07487	0.907024	1.0694	0.903861	1.02674	1.01534	1.02212	0.962545
0.01	1.04951	1.09091	0.946091	1.00255	1.00221	1.00257	0.978103	1.00097	0.993398	0.803751	1.04875	0.959035	1.09064	1.0929	1.10357	1.0907	1.03966	0.990606	1.02149	1.00809	0.99106
0.04	1.09365	1.08442	0.933795	1.00221	1.0028	1.00278	1.00036	0.989506	0.967243	0.97276	1.107	1.04831	1.05379	1.06784	1.05828	1.03466	1.04672	1.02171	1.02211	1.02347	1.01221
0.16	1.05834	1.07508	0.976272	1.00281	1.00272	0.999855	0.948619	0.960657	0.99583	0.962729	1.03038	1.02201	1.06003	0.968787	1.05269	1.04052	1.04324	0.991916	1.00555	1.01932	1.00915
0.63	1.03555	1.0335	1.01376	1.00272	1.00281	1.00278	1.00221	1.00275	1.00093	1.01682	1.09143	1.11225	1.09104	1.00025	1.05104	1.0902	1.06672	1.07874	1.02287	1.02098	1.02093
2.5	0.936691	1.02071	1.04602	1.00273	1.00155	1.00281	0.993799	0.96014	0.996983	1.0748	1.09487	1.1344	1.08273	1.0832	1.00215	1.05073	1.0853	1.06764	1.01661	1.01611	1.00867
10	0.955014	0.990513	1.07836	1.00268	1.0028	1.00276	0.965861	1.00073	0.977256	1.02954	1.13108	1.08275	1.10189	1.08456	1.0969	1.08599	1.08328	1.08088	1.02032	1.02336	1.02252
40	0.93151	0.713239	0.847018	1.00195	0.998991	1.00259	0.945708	0.994018	0.986528	0.859717	0.965566	1.08437	1.09179	1.07298	1.04498	1.03266	1.08051	1.06494	1.02032	1.02147	1.00264
